# Supplementary material for: Promiscuity in Lichens Follows Clear Rules: Partner Switching in Cladonia Is Regulated by Climatic Factors and Soil Chemistry
Source: Front Microbiol. 2022 Jan 31;12:781585. doi: 10.3389/fmicb.2021.781585 (PMC8841807; doi:10.3389/fmicb.2021.781585)
Supplement: Supplementary Table 1 — List of localities included in this study, including the results of soil chemical analyses. [file Table_1.XLSX]

## Sheet: List1
Locality			N	C	NH4+	N-NH4+	NO3-	N-NO3-	NO2-	N-NO2-	P-PO4-	pH
name	Code	Region	%	%	mg/kg	mg/kg	mg/kg	mg/kg	mg/kg	mg/kg	mg/kg		Latitude	Longitude	Altitude (m)
Svatá	SV	Temperate	1.58322	23.2971	47.8	37.1158	97.6	22.0483	1.21	0.368397	3.88	4.175	49.94	13.9608	481
Neuhausen	NEU		0.0444175	0.532432	9.935	7.71435	6.58333	1.48721	0.3	0.0912945	0.744667	5.43	51.6711	14.3872	72
Hradčany	HRA		0.114267	1.97445	16.71	12.975	10.7567	2.42998	0.37	0.112597	1.844	5.345	50.6214	14.7144	271.5
Kalvárie u Motola	KAL		0.295521	3.86494	19.37	15.0405	25.3337	5.723	0.536333	0.163214	0.802	6.235	50.0658	14.3232	323.5
Sušice	SUS		0.584434	15.9884	21.95	17.0438	13.7383	3.10356	1.585	0.482339	35.5	6.555	49.2547	13.5522	467
Sytno	SYT		0.101375	1.39768	10.49	8.1453	6.1374	1.38647	0.559267	0.170193	1.912	4.61	49.739	13.0275	450
Závěrka	ZAV		1.32853	18.2662	48.4	37.5817	24.8153	5.60591	2.196	0.668275	16.6133	6.615	49.9335	14.1369	262
Vinařice	VIN		0.489678	7.24791	35.35	27.4486	10.711	2.41967	0.394667	0.120103	0.693167	5.475	50.1816	14.0874	386
Tapolcafő	TAP	Pannonian	0.420031	13.3335	21.555	16.7371	14.552	3.28737	1.458	0.443691	5.79667	7.21	47.2784	17.5427	209
Veszprémfajsz	VES		0.914328	15.8592	26.75	20.7709	20.11	4.54295	2.08	0.632975	12.57	6.83	47.0341	17.9002	349.5
Tihany	TIH		0.388919	4.62969	20.4	15.8402	14.7057	3.32208	1.0265	0.312379	1.947	6.81	46.919	17.8709	128.5
Kőtenger	KOT		0.143014	2.10205	15.335	11.9074	9.835	2.22178	0.3975	0.120965	4.75	4.705	46.8898	17.5548	180
Salfőld	SAL		0.0475116	0.823474	12.945	10.0516	12.0913	2.73149	0.278	0.0845995	1.975	5.56	46.8347	17.5627	149
Nagytevel	NAG		0.103593	1.6222	11	8.5413	7.2	1.62652	0.31	0.0943376	3.34667	5.485	47.269	17.6008	238
Csákberény	CSA		0.550262	11.9004	23.6	18.325	10.371	2.34286	1.3085	0.398196	4.28	6.75	47.3294	18.3136	169.5
Lakšárska Nová Ves	LNV		0.021224	0.336952	11.73	9.10813	6.83957	1.54509	0.55065	0.167571	0.847333	5.56	48.5829	17.1768	225
Garpenbergs gård	SGA	Boreal	0.398511	13.4826	16.77	13.0216	33.9032	7.65891	0.875667	0.266478	1.5565	4.3	60.2859	16.2034	136
Lindbastmora	SLI		0.24788	5.39705	10.87	8.44036	10.7952	2.4387	0.399667	0.121625	0.11425	5.8	60.3445	15.0457	322
Sollerön	SSO		1.44301	32.8894	64.9	50.3937	36.5185	8.24971	2.493	0.758657	71.35	6.235	60.9306	14.617	185
Solberga kalkbrott	SSB		0.213482	11.6081	13.87	10.7698	18.966	4.28451	1.794	0.545941	6.64	6.655	60.9835	15.2127	211
Nittsjö	SNI		0.114706	3.75716	12.62	9.7992	11.655	2.63292	0.658333	0.200341	1.37833	4.33	60.9266	15.0643	223.5
Dallhala	SDA		0.0569302	1.4452	8.555	6.6428	10.245	2.3144	0.598333	0.182082	0.251	6.09	60.9499	15.1048	254.5
centre of crater	SCK		0.100543	2.58829	11.79	9.15472	12.5177	2.8278	0.699	0.212716	0.722333	4.705	61.0568	15.05	326.5
Djurmo klack	SDJ		0.834819	24.1417	91.7	71.2034	26.4275	5.9701	1.3225	0.402456	23.715	3.985	60.5562	15.1815	351
Paktajåkaluobbalah	SEP	Arcto-Alpine	0.561395	18.7206	23.04	17.8901	19.6313	4.43482	1.60867	0.489541	9.9	3.73	68.4396	18.6311	352
Tjeldsundbrua	NTJ		0.483878	31.9373	32.3	25.0804	121.547	27.4581	1.553	0.472601	0.02	3.925	68.6297	16.5949	43
Trøsen	NTN		0.45057	9.13198	11.21	8.70436	30.7653	6.95004	2.13467	0.649611	13.405	6.9	68.5694	16.6493	4
Lavangen	NLA		0.0661816	1.41038	11.09	8.61118	11.4903	2.59572	0.749667	0.228135	2.9765	5.835	68.5243	16.6415	69
Fjellfrøsvatnet	NFJ		0.767125	43.4785	84.5	65.6127	27.038	6.10802	1.152	0.350571	83.61	3.85	69.1015	19.3441	130
rest stop E6-857 crossroads	NRE		0.0943011	3.1492	4.75733	3.69398	12.2027	2.75664	0.880667	0.268	1.3235	7.06	69.1376	19.0462	255
Tromsø	NTR		0.31088	6.8546	24.8333	19.2826	10.8223	2.44482	1.27467	0.3879	6.51333	4.245	69.6329	18.9982	447
Karnes	NKA		0.755091	17.5524	20.4633	15.8894	19.7467	4.46087	2.18667	0.665435	28.4333	5.885	69.5453	20.2688	1.5
Espadán Peak	EEP	Mediterranean	0.312123	5.9125	16.1067	12.5065	17.3727	3.92457	0.864	0.262928	3.67567	5.14	39.9007	-0.376108	1100
Puebla de Valverde	EPV		0.396717	6.36899	25.8333	20.0591	69.6	15.723	3.23333	0.983951	0.1915	7.18	40.1974	-0.916028	1132
Near Javalambre peak	EJA		0.448199	7.98493	22.0633	17.1318	38.0387	8.59312	1.99467	0.607007	0.02	7.08	40.161	-1.00779	1500
Camarena de la Sierra	ECS		0.119545	1.89765	12.4133	9.63873	35.5137	8.02271	1.18633	0.361019	0.04815	6.53	40.1324	-1.04386	1300
between Xodos and Vistabella	EXV		0.645832	11.5589	32.2	25.0027	110.71	25.0099	2.39	0.727313	0.750667	7.18	40.2505	-0.317483	1300
Barranc de la Pegunta	EBP		0.430881	13.1132	32.3333	25.1062	33.2907	7.52053	1.74267	0.530319	0.0965	6.34	40.2465	-0.351806	1300
Pelado peak	EPE		0.151634	3.48987	17.99	13.9689	18.8477	4.25778	1.119	0.340528	0.02	6.605	39.7549	-1.35027	1100
Rodenal of Boniches	EBO		0.113335	2.65105	22.5733	17.5278	26.8643	6.06879	0.769	0.234018	1.29333	5.655	39.9921	-1.64928	1100
Little Tor	WLT	Atlantic	1.0438	12.0091	40.6333	31.551	35.2553	7.96436	1.978	0.601935	18.4833	7.2	51.5703	-4.12931	101
Tregaron bog	WTB		1.03859	44.777	84.95	65.9621	25.7653	5.82052	0.688	0.209369	42.03	3.91	52.2431	-3.92822	163.4
Borth Bog	WBB		0.704256	45.0737	95	73.7658	92.632	20.926	0.584	0.17772	62.15	4.1	52.5031	-4.01143	5
Strumble Head	WSH		1.05378	21.1083	87.4667	67.9163	15.4893	3.4991	1.12825	0.343343	9.7175	4.61	52.031	-5.06335	91
Stackpole	WST		0.0580122	2.44196	7.84	6.08762	13.395	3.026	1.145	0.348441	2.8865	7.4	51.6105	-4.91997	74
Bwlch Nant yr Arian	WBN		1.77624	31.8792	106.3	82.54	129.986	29.3645	1.9265	0.586263	22.2025	3.59	52.4218	-3.88389	366.5
Ynyslas	WYN		0.0349777	0.561592	7.606	5.90592	20.0877	4.5379	0.405667	0.12345	2.436	6.655	52.5218	-4.05741	3
Kings Quoit	WKQ		1.03871	16.7305	58.3	45.2689	19.7907	4.47081	0.651	0.198109	4.27	4.485	51.6401	-4.80662	15
Kadiköy	TKD	Black Sea	0.456768	6.49704	15.7	12.1908	28.8	6.50606	0.915	0.278581	0.111	6.135	41.1056	29.9049	177
Sarisu	TSA		0.0764623	0.462845	9.97	7.74152	13.3	3.00454	-	-	-	7.17	41.1358	30.1626	75
Zonguldak-Çaycuma Yolu	TZC		0.16712	1.89449	5.785	4.49195	23.2	5.241	-	-	-	6.61	41.1275	31.991	380
Yeşilköy	TYE		0.155191	2.19199	7.13	5.53632	17.6	3.97593	-	-	0.167	5.075	41.2217	32.2149	239
Karaman	TKR		0.330484	4.47439	6.645	5.15972	42.8	9.66873	-	-	-	7.355	41.3725	31.9414	418
Sapça Tüneli	TST		0.169615	1.59721	4.73	3.67276	18.4	4.15665	-	-	-	6.995	41.4126	31.9123	466
Darıyeriyörükler	TDA		0.406021	5.04979	10.15	7.88129	17.4	3.93075	-	-	0.383	6.255	40.7963	31.2951	355
Hatilpi	THA		0.360991	6.79214	9.405	7.30281	21.5	4.85696	0.753	0.229259	-	7.005	40.9194	31.1657	358
