# Supplementary material for: Promiscuity in Lichens Follows Clear Rules: Partner Switching in Cladonia Is Regulated by Climatic Factors and Soil Chemistry
Source: Front Microbiol. 2022 Jan 31;12:781585. doi: 10.3389/fmicb.2021.781585 (PMC8841807; doi:10.3389/fmicb.2021.781585)
Supplement: Supplementary Table 2 — List of all investigated 1,120 lichen samples, specifying their morphospecies determination, genetic affiliation to fungal and algal OTUs, clustering to the modules, recorded anatomical, morphological and chemical traits, and GenBank accession numbers. [file Table_2.xlsx]

## Sheet: List1
Sample	Region	Cladonia morphotype	Photobiont OTU	Mycobiont OTU	Photobiont module	Mycobiont module	Sex	Thallus type	Soredia	Granules	Squamules	Podetia surface	Cortical chemistry	Apothecia colour	Mycobiont ITS GenBank acc. number	Photobiont ITS GenBank acc. number	Photobiont actin GenBank acc. number
SV1A	TEM	C. subulata	italiana	157	4	2	rare	dimorphic	yes	no	no	corticate	0	brown	OL605519	OL620779
SV1B	TEM	C. subulata	italiana	157	4	2	rare	dimorphic	yes	no	no	corticate	0	brown	OL605520	OL620780
SV2A	TEM	C. diversa	italiana	27	4	4	rare	dimorphic	no	yes	yes	corticate	usnic acid	red	OL605521	OL620781
SV2B	TEM	C. diversa	clade8	21	3	3	rare	dimorphic	no	yes	yes	corticate	usnic acid	red	OL605522	OL620782
SV3A	TEM	C. furcata	clade12	175	3	1	common	reindeer like	no	no	yes	corticate	0	brown	OL605523	OL620783
SV3B	TEM	C. furcata	woessiae	181	1	1	common	reindeer like	no	no	yes	corticate	0	brown	OL605524	OL620784
SV4A	TEM	C. arbuscula	irregularis	56	2	2	rare	reindeer	no	no	no	ecorticate	usnic acid	brown	OL605525	OL620785
SV4B	TEM	C. arbuscula	irregularis	56	2	2	rare	reindeer	no	no	no	ecorticate	usnic acid	brown	OL605526	OL620786
SV5A	TEM	C. ciliata	clade12	4	3	1	common	reindeer	no	no	no	ecorticate	0	brown	OL605527	OL620787	OL658579
SV5B	TEM	C. ciliata	italiana	4	4	1	common	reindeer	no	no	no	ecorticate	0	brown	OL605528	OL620788
SV6A	TEM	C. uncialis	irregularis	11	2	4	common	reindeer	no	no	no	corticate	usnic acid	brown	OL605529	OL620789
SV6B	TEM	C. uncialis	glomerata	56	2	2	common	reindeer	no	no	no	corticate	usnic acid	brown	OL605530	OL620790
SV7A	TEM	C. merochlorophaea	glomerata	71	2	2	rare	dimorphic	no	yes	yes	corticate	0	brown	OL605531	OL620791
SV7B	TEM	C. chlorophaea	glomerata	70	2	2	common	dimorphic	yes	yes	yes	corticate	0	brown	OL605532	OL620792
SV8A	TEM	C. gracilis	irregularis	99	2	2	common	dimorphic	no	no	no	corticate	0	brown	OL605533	OL620793
SV8B	TEM	C. gracilis	glomerata	85	2	2	common	dimorphic	no	no	no	corticate	0	brown	OL605534	OL620794
SV9A	TEM	C. cervicornis	glomerata	134	2	2	rare	dimorphic	no	no	no	corticate	0	brown	OL605535	OL620795
SV9B	TEM	C. cervicornis	glomerata	134	2	2	rare	dimorphic	no	no	no	corticate	0	brown	OL605536	OL620796
SV10A	TEM	C. pyxidata	glomerata	82	2	2	common	dimorphic	no	yes	yes	corticate	0	brown	OL605516	OL620776
SV10B	TEM	C. pyxidata	glomerata	83	2	2	common	dimorphic	no	yes	yes	corticate	0	brown	OL605517	OL620777
SV11	TEM	C. ramulosa	glomerata	134	2	2	common	dimorphic	no	yes	yes	corticate	0	brown	OL605518	OL620778
NEU1A	TEM	C. cervicornis	glomerata	158	2	2	rare	dimorphic	no	no	no	corticate	0	brown	OL605158	OL620418	OL658554
NEU2A	TEM	C. gracilis	glomerata	87	2	2	common	dimorphic	no	no	no	corticate	0	brown	OL605159	OL620419
NEU3A	TEM	C. deformis	glomerata	20	2	2	rare	dimorphic	yes	no	no	corticate	usnic acid	red	OL605160	OL620420
NEU3B	TEM	C. deformis	glomerata	21	2	3	rare	dimorphic	yes	no	no	corticate	usnic acid	red	OL605161	OL620421
NEU4A	TEM	C. subulata	glomerata	157	2	2	rare	dimorphic	yes	no	no	corticate	0	brown	OL605162	OL620422
NEU4B	TEM	C. subulata	glomerata	157	2	2	rare	dimorphic	yes	no	no	corticate	0	brown	OL605163	OL620423
NEU5A	TEM	C. diversa	glomerata	23	2	2	rare	dimorphic	no	yes	yes	corticate	usnic acid	red	OL605164	OL620424
NEU5B	TEM	C. diversa	lobophora	21	3	3	rare	dimorphic	no	yes	yes	corticate	usnic acid	red	OL605165	OL620425
NEU5C	TEM	C. diversa	lobophora	27	4	4	rare	dimorphic	no	yes	yes	corticate	usnic acid	red	OL605166	OL620426	OL658555
NEU6A	TEM	C. merochlorophaea	glomerata	71	2	2	rare	dimorphic	no	yes	yes	corticate	0	brown	OL605167	OL620427
NEU6B	TEM	C. merochlorophaea	glomerata	71	2	2	rare	dimorphic	no	yes	yes	corticate	0	brown	OL605168	OL620428
NEU6C	TEM	C. merochlorophaea	glomerata	71	2	2	rare	dimorphic	no	yes	yes	corticate	0	brown	OL605169	OL620429
NEU6D	TEM	C. merochlorophaea	glomerata	71	2	2	rare	dimorphic	no	yes	yes	corticate	0	brown	OL605170	OL620430
NEU7A	TEM	C. chlorophaea	glomerata	157	2	2	common	dimorphic	yes	yes	yes	corticate	0	brown	OL605171	OL620431
NEU7B	TEM	C. chlorophaea	glomerata	157	2	2	common	dimorphic	yes	yes	yes	corticate	0	brown	OL605172	OL620432
NEU7C	TEM	C. subulata	glomerata	157	2	2	rare	dimorphic	yes	no	no	corticate	0	brown	OL605173	OL620433
NEU7D	TEM	C. rei	lobophora	110	3	3	common	dimorphic	yes	no	yes	corticate	0	brown	OL605174	OL620434
NEU8A	TEM	C. floerkeana	glomerata	17	2	2	common	dimorphic	no	yes	yes	corticate	0	red	OL605175	OL620435
NEU8B	TEM	C. floerkeana	glomerata	16	2	2	common	dimorphic	no	yes	yes	corticate	0	red	OL605176	OL620436
NEU8C	TEM	C. floerkeana	glomerata	17	2	2	common	dimorphic	no	yes	yes	corticate	0	red	OL605177	OL620437
HRA1A	TEM	C. phyllophora	glomerata	133	2	2	common	dimorphic	no	no	yes	corticate	0	brown	OL605065	OL620325
HRA1B	TEM	C. phyllophora	glomerata	133	2	2	common	dimorphic	no	no	yes	corticate	0	brown	OL605066	OL620326
HRA2A	TEM	C. macilenta	excluded
HRA2B	TEM	C. macilenta	glomerata	16	2	2	rare	dimorphic	yes	no	no	corticate	0	red	OL605067	OL620327
HRA3A	TEM	C. rangiformis	clade12	170	3	3	rare	reindeer like	no	no	yes	corticate	atranorin	brown	OL605068	OL620328
HRA3B	TEM	C. rangiformis	clade8	181	3	1	rare	reindeer like	no	no	yes	corticate	atranorin	brown	OL605069	OL620329
HRA4A	TEM	C. pyxidata	glomerata	72	2	2	common	dimorphic	no	yes	yes	corticate	0	brown	OL605070	OL620330
HRA4B	TEM	C. pyxidata	glomerata	71	2	2	common	dimorphic	no	yes	yes	corticate	0	brown	OL605071	OL620331
HRA5A	TEM	C. cervicornis	glomerata	158	2	2	rare	dimorphic	no	no	no	corticate	0	brown	OL605072	OL620332
HRA5B	TEM	C. cervicornis	glomerata	158	2	2	rare	dimorphic	no	no	no	corticate	0	brown	OL605073	OL620333
HRA6A	TEM	C. cornuta	glomerata	77	2	2	rare	dimorphic	yes	no	no	corticate	0	brown	OL605074	OL620334
HRA6B	TEM	C. cornuta	glomerata	77	2	2	rare	dimorphic	yes	no	no	corticate	0	brown	OL605075	OL620335
HRA7A	TEM	C. deformis	glomerata	26	2	2	rare	dimorphic	yes	no	no	corticate	usnic acid	red	OL605076	OL620336
HRA7B	TEM	C. deformis	glomerata	26	2	2	rare	dimorphic	yes	no	no	corticate	usnic acid	red	OL605077	OL620337
HRA8A	TEM	C. gracilis	glomerata	77	2	2	common	dimorphic	no	no	no	corticate	0	brown	OL605078	OL620338
HRA8B	TEM	C. gracilis	glomerata	77	2	2	common	dimorphic	no	no	no	corticate	0	brown	OL605079	OL620339
HRA9A	TEM	C. rei	lobophora	106	3	1	common	dimorphic	yes	no	yes	corticate	0	brown	OL605080	OL620340
HRA9B	TEM	C. rei	glomerata	77	2	2	common	dimorphic	yes	no	yes	corticate	0	brown	OL605081	OL620341
HRA10A	TEM	C. diversa	lobophora	21	3	3	rare	dimorphic	no	yes	yes	corticate	usnic acid	red	OL605063	OL620323
HRA10B	TEM	C. diversa	clade8	21	3	3	rare	dimorphic	no	yes	yes	corticate	usnic acid	red	OL605064	OL620324
SUS1A	TEM	C. symphycarpa	clade12	136	3	3	rare	squamulose	no	no	no	corticate	atranorin	brown	OL605496	OL620756
SUS1B	TEM	C. symphycarpa	clade12	136	3	3	rare	squamulose	no	no	no	corticate	atranorin	brown	OL605497	OL620757
SUS1C	TEM	C. symphycarpa	clade8	136	3	3	rare	squamulose	no	no	no	corticate	atranorin	brown	OL605498	OL620758
SUS1D	TEM	C. symphycarpa	clade8	136	3	3	rare	squamulose	no	no	no	corticate	atranorin	brown	OL605499	OL620759
SUS1E	TEM	C. symphycarpa	clade12	136	3	3	rare	squamulose	no	no	no	corticate	atranorin	brown	OL605500	OL620760
SUS2A	TEM	C. pyxidata	clade12	104	3	3	common	dimorphic	no	yes	yes	corticate	0	brown	OL605501	OL620761
SUS2B	TEM	C. pyxidata	clade12	104	3	3	common	dimorphic	no	yes	yes	corticate	0	brown	OL605502	OL620762
SUS2C	TEM	C. pyxidata	clade12	105	3	3	common	dimorphic	no	yes	yes	corticate	0	brown	OL605503	OL620763
SUS2D	TEM	C. pyxidata	lobophora	104	3	3	common	dimorphic	no	yes	yes	corticate	0	brown	OL605504	OL620764
SUS2E	TEM	C. pyxidata	lobophora	105	3	3	common	dimorphic	no	yes	yes	corticate	0	brown	OL605505	OL620765	OL658578
SUS3A	TEM	C. rangiformis	woessiae	153	1	1	rare	reindeer like	no	no	yes	corticate	atranorin	brown	OL605506	OL620766
SUS3B	TEM	C. rangiformis	woessiae	153	1	1	rare	reindeer like	no	no	yes	corticate	atranorin	brown	OL605507	OL620767
SUS3C	TEM	C. rangiformis	woessiae	153	1	1	rare	reindeer like	no	no	yes	corticate	atranorin	brown	OL605508	OL620768
SUS3D	TEM	C. rangiformis	lobophora	153	3	1	rare	reindeer like	no	no	yes	corticate	atranorin	brown	OL605509	OL620769
SUS4A	TEM	C. furcata	clade12	179	3	1	common	reindeer like	no	no	yes	corticate	0	brown	OL605510	OL620770
SUS5A	TEM	C. rei	clade12	110	3	3	common	dimorphic	yes	no	yes	corticate	0	brown	OL605511	OL620771
SUS5B	TEM	C. rei	clade12	110	3	3	common	dimorphic	yes	no	yes	corticate	0	brown	OL605512	OL620772
SUS5C	TEM	C. rei	clade12	110	3	3	common	dimorphic	yes	no	yes	corticate	0	brown	OL605513	OL620773
SUS5D	TEM	C. rei	lobophora	110	3	3	common	dimorphic	yes	no	yes	corticate	0	brown	OL605514	OL620774
SUS5E	TEM	C. rei	clade12	110	3	3	common	dimorphic	yes	no	yes	corticate	0	brown	OL605515	OL620775
KAL1A	TEM	C. foliacea	clade8	124	3	1	rare	squamulose	no	no	no	corticate	usnic acid	brown	OL605082	OL620342
KAL1B	TEM	C. foliacea	woessiae	122	1	1	rare	squamulose	no	no	no	corticate	usnic acid	brown	OL605083	OL620343
KAL1C	TEM	C. foliacea	StA8	124	1	1	rare	squamulose	no	no	no	corticate	usnic acid	brown	OL605084	OL620344	OL658545
KAL2A	TEM	C. rangiformis	woessiae	153	1	1	rare	reindeer like	no	no	yes	corticate	atranorin	brown	OL605085	OL620345
KAL2B	TEM	C. rangiformis	woessiae	153	1	1	rare	reindeer like	no	no	yes	corticate	atranorin	brown	OL605086	OL620346
KAL2C	TEM	C. rangiformis	woessiae	153	1	1	rare	reindeer like	no	no	yes	corticate	atranorin	brown	OL605087	OL620347
KAL3A	TEM	C. polycarpoides	italiana	163	4	3	common	dimorphic	no	no	no	corticate	0	brown	OL605088	OL620348
KAL3B	TEM	C. polycarpoides	clade8	163	3	3	common	dimorphic	no	no	no	corticate	0	brown	OL605089	OL620349
KAL3C	TEM	C. polycarpoides	clade8	163	3	3	common	dimorphic	no	no	no	corticate	0	brown	OL605090	OL620350
KAL4A	TEM	C. symphycarpa	woessiae	147	1	3	rare	squamulose	no	no	no	corticate	atranorin	brown	OL605091	OL620351
KAL4B	TEM	C. symphycarpa	clade8	147	3	3	rare	squamulose	no	no	no	corticate	atranorin	brown	OL605092	OL620352
KAL4C	TEM	C. symphycarpa	clade8	147	3	3	rare	squamulose	no	no	no	corticate	atranorin	brown	OL605093	OL620353
KAL5A	TEM	C. cariosa	woessiae	145	1	1	common	dimorphic	no	no	yes	corticate	atranorin	brown	OL605094	OL620354
KAL5B	TEM	C. cariosa	clade8	168	3	3	common	dimorphic	no	no	yes	corticate	atranorin	brown	OL605095	OL620355
KAL5C	TEM	C. cariosa	clade8	168	3	3	common	dimorphic	no	no	yes	corticate	atranorin	brown	OL605096	OL620356
KAL6A	TEM	C. peziziformis	woessiae	172	1	3	common	dimorphic	no	no	no	corticate	0	brown	OL605097	OL620357
KAL6B	TEM	C. peziziformis	clade8	147	3	3	common	dimorphic	no	no	no	corticate	0	brown	OL605098	OL620358
KAL6C	TEM	C. peziziformis	clade8	168	3	3	common	dimorphic	no	no	no	corticate	0	brown	OL605099	OL620359
KAL7A	TEM	C. chlorophaea	woessiae	171	1	1	common	dimorphic	yes	yes	yes	corticate	0	brown	OL605100	OL620360
KAL7B	TEM	C. chlorophaea	woessiae	171	1	1	common	dimorphic	yes	yes	yes	corticate	0	brown	OL605101	OL620361
KAL8A	TEM	C. rei	clade8	106	3	1	common	dimorphic	yes	no	yes	corticate	0	brown	OL605102	OL620362
SYT1A	TEM	C. verticillata	glomerata	158	2	2	rare	dimorphic	no	no	no	corticate	0	brown	OL605537	OL620797
SYT1B	TEM	C. verticillata	glomerata	158	2	2	rare	dimorphic	no	no	no	corticate	0	brown	OL605538	OL620798
SYT1C	TEM	C. verticillata	glomerata	158	2	2	rare	dimorphic	no	no	no	corticate	0	brown	OL605539	OL620799
SYT1D	TEM	C. verticillata	glomerata	158	2	2	rare	dimorphic	no	no	no	corticate	0	brown	OL605540	OL620800
SYT2A	TEM	C. pyxidata	clade12	121	3	1	common	dimorphic	no	yes	yes	corticate	0	brown	OL605541	OL620801
SYT2B	TEM	C. pyxidata	lobophora	121	3	1	common	dimorphic	no	yes	yes	corticate	0	brown	OL605542	OL620802
SYT2C	TEM	C. pyxidata	clade12	121	3	1	common	dimorphic	no	yes	yes	corticate	0	brown	OL605543	OL620803
SYT3A	TEM	C. furcata	lobophora	175	3	1	common	reindeer like	no	no	yes	corticate	0	brown	OL605544	OL620804
SYT3B	TEM	C. furcata	woessiae	177	1	1	common	reindeer like	no	no	yes	corticate	0	brown	OL605545	OL620805
SYT3C	TEM	C. furcata	woessiae	177	1	1	common	reindeer like	no	no	yes	corticate	0	brown	OL605546	OL620806
SYT4A	TEM	C. macilenta	italiana	16	4	2	rare	dimorphic	yes	no	no	corticate	0	red	OL605547	OL620807
SYT4B	TEM	C. macilenta	glomerata	16	2	2	rare	dimorphic	yes	no	no	corticate	0	red	OL605548	OL620808
SYT5A	TEM	C. diversa	italiana	27	4	4	rare	dimorphic	no	yes	yes	corticate	usnic acid	red	OL605549	OL620809
SYT5B	TEM	C. diversa	italiana	27	4	4	rare	dimorphic	no	yes	yes	corticate	usnic acid	red	OL605550	OL620810
SYT5C	TEM	C. diversa	italiana	21	4	3	rare	dimorphic	no	yes	yes	corticate	usnic acid	red	OL605551	OL620811
SYT5D	TEM	C. diversa	italiana	27	4	4	rare	dimorphic	no	yes	yes	corticate	usnic acid	red	OL605552	OL620812
SYT6A	TEM	C. glauca	italiana	40	4	4	rare	dimorphic	yes	no	yes	corticate	0	brown	OL605553	OL620813
SYT7A	TEM	C. subulata	glomerata	157	2	2	rare	dimorphic	yes	no	no	corticate	0	brown	OL605554	OL620814
ZAV1A	TEM	C. pocillum	clade12	117	3	3	common	dimorphic	no	yes	yes	corticate	0	brown	OL605942	OL621202
ZAV1B	TEM	C. pocillum	clade12	117	3	3	common	dimorphic	no	yes	yes	corticate	0	brown	OL605943	OL621203
ZAV1C	TEM	C. pocillum	clade8	80	3	3	common	dimorphic	no	yes	yes	corticate	0	brown	OL605944	OL621204
ZAV1D	TEM	C. pocillum	clade12	136	3	3	common	dimorphic	no	yes	yes	corticate	0	brown	OL605945	OL621205
ZAV2A	TEM	C. pyxidata	clade8	80	3	3	common	dimorphic	no	yes	yes	corticate	0	brown	OL605946	OL621206
ZAV2B	TEM	C. pyxidata	clade12	117	3	3	common	dimorphic	no	yes	yes	corticate	0	brown	OL605947	OL621207
ZAV2C	TEM	C. pocillum	clade8	80	3	3	common	dimorphic	no	yes	yes	corticate	0	brown	OL605948	OL621208
ZAV3A	TEM	C. rangiformis	woessiae	153	1	1	rare	reindeer like	no	no	yes	corticate	atranorin	brown	OL605949	OL621209
ZAV3B	TEM	C. rangiformis	woessiae	153	1	1	rare	reindeer like	no	no	yes	corticate	atranorin	brown	OL605950	OL621210
ZAV3C	TEM	C. rangiformis	woessiae	155	1	1	rare	reindeer like	no	no	yes	corticate	atranorin	brown	OL605951	OL621211
ZAV4A	TEM	C. furcata	lobophora	181	3	1	common	reindeer like	no	no	yes	corticate	0	brown	OL605952	OL621212
ZAV4B	TEM	C. furcata	woessiae	175	1	1	common	reindeer like	no	no	yes	corticate	0	brown	OL605953	OL621213
ZAV4C	TEM	C. furcata	woessiae	176	1	1	common	reindeer like	no	no	yes	corticate	0	brown	OL605954	OL621214
ZAV4D	TEM	C. furcata	woessiae	153	1	1	common	reindeer like	no	no	yes	corticate	0	brown	OL605955	OL621215
ZAV5A	TEM	C. pyxidata	clade8	80	3	3	common	dimorphic	no	yes	yes	corticate	0	brown	OL605956	OL621216
ZAV5B	TEM	C. pyxidata	clade8	80	3	3	common	dimorphic	no	yes	yes	corticate	0	brown	OL605957	OL621217
ZAV6A	TEM	C. symphycarpa	clade8	136	3	3	rare	squamulose	no	no	no	corticate	atranorin	brown	OL605958	OL621218
ZAV6B	TEM	C. symphycarpa	clade8	136	3	3	rare	squamulose	no	no	no	corticate	atranorin	brown	OL605959	OL621219
ZAV6C	TEM	C. symphycarpa	excluded
ZAV6D	TEM	C. symphycarpa	clade12	136	3	3	rare	squamulose	no	no	no	corticate	atranorin	brown	OL605960	OL621220
VIN1A	TEM	C. foliacea	woessiae	124	1	1	rare	squamulose	no	no	no	corticate	usnic acid	brown	OL605770	OL621030	OL658584
VIN1B	TEM	C. foliacea	woessiae	122	1	1	rare	squamulose	no	no	no	corticate	usnic acid	brown	OL605771	OL621031
VIN1C	TEM	C. foliacea	woessiae	124	1	1	rare	squamulose	no	no	no	corticate	usnic acid	brown	OL605772	OL621032	OL658585
VIN1D	TEM	C. foliacea	woessiae	122	1	1	rare	squamulose	no	no	no	corticate	usnic acid	brown	OL605773	OL621033
VIN1E	TEM	C. foliacea	woessiae	124	1	1	rare	squamulose	no	no	no	corticate	usnic acid	brown	OL605774	OL621034	OL658586
VIN2A	TEM	C. rei	StA8	106	1	1	common	dimorphic	yes	no	yes	corticate	0	brown	OL605775	OL621035	OL658587
VIN2B	TEM	C. subulata	glomerata	161	2	2	rare	dimorphic	yes	no	no	corticate	0	brown	OL605776	OL621036
VIN3A	TEM	C. chlorophaea	excluded
VIN4A	TEM	C. pyxidata	glomerata	81	2	2	common	dimorphic	no	yes	yes	corticate	0	brown	OL605777	OL621037
VIN5A	TEM	C. furcata	woessiae	153	1	1	common	reindeer like	no	no	yes	corticate	0	brown	OL605778	OL621038
VIN5B	TEM	C. furcata	woessiae	175	1	1	common	reindeer like	no	no	yes	corticate	0	brown	OL605779	OL621039
VIN5C	TEM	C. furcata	woessiae	175	1	1	common	reindeer like	no	no	yes	corticate	0	brown	OL605780	OL621040
VIN5D	TEM	C. furcata	woessiae	175	1	1	common	reindeer like	no	no	yes	corticate	0	brown	OL605781	OL621041
VIN5E	TEM	C. furcata	woessiae	175	1	1	common	reindeer like	no	no	yes	corticate	0	brown	OL605782	OL621042
VIN5F	TEM	C. furcata	woessiae	175	1	1	common	reindeer like	no	no	yes	corticate	0	brown	OL605783	OL621043
VIN6A	TEM	C. rangiformis	woessiae	152	1	1	rare	reindeer like	no	no	yes	corticate	atranorin	brown	OL605784	OL621044
VIN6B	TEM	C. rangiformis	woessiae	152	1	1	rare	reindeer like	no	no	yes	corticate	atranorin	brown	OL605785	OL621045
VIN6C	TEM	C. rangiformis	woessiae	153	1	1	rare	reindeer like	no	no	yes	corticate	atranorin	brown	OL605786	OL621046
VIN6D	TEM	C. rangiformis	woessiae	153	1	1	rare	reindeer like	no	no	yes	corticate	atranorin	brown	OL605787	OL621047
VIN6E	TEM	C. rangiformis	woessiae	153	1	1	rare	reindeer like	no	no	yes	corticate	atranorin	brown	OL605788	OL621048
SEP1A	ARC	C. arbuscula	irregularis	57	2	2	rare	reindeer	no	no	no	ecorticate	usnic acid	brown	OL605395	OL620655
SEP2A	ARC	C. pleurota	irregularis	21	2	3	rare	dimorphic	yes	no	no	corticate	usnic acid	red	OL605396	OL620656
SEP3A	ARC	C. cornuta	excluded
SEP4A	ARC	C. bellidiflora	irregularis	24	2	2	common	dimorphic	no	no	yes	corticate	usnic acid	red	OL605397	OL620657	OL658568
SEP5A	ARC	C. pyxidata	excluded
SEP6A	ARC	C. uncialis	irregularis	12	2	2	common	reindeer	no	no	no	corticate	usnic acid	brown	OL605398	OL620658
SEP7A	ARC	C. pyxidata	glomerata	100	2	2	common	dimorphic	no	yes	yes	corticate	0	brown	OL605399	OL620659
SEP7B	ARC	C. pyxidata	excluded
SEP8A	ARC	C. coccifera/borealis	irregularis	19	2	2	common	dimorphic	no	yes	no	corticate	usnic acid	red	OL605400	OL620660
SEP8B	ARC	C. coccifera/borealis	irregularis	19	2	2	common	dimorphic	no	yes	no	corticate	usnic acid	red	OL605401	OL620661
SEP9A	ARC	C. crispata	glomerata	41	2	2	common	dimorphic	no	no	no	corticate	0	brown	OL605402	OL620662
SEP10A	ARC	C. straminea	irregularis	15	2	2	rare	dimorphic	no	no	yes	corticate	usnic acid	red	OL605387	OL620647
SEP11A	ARC	C. crispata	glomerata	92	2	2	common	dimorphic	no	no	no	corticate	0	brown	OL605388	OL620648
SEP11B	ARC	C. crispata	glomerata	92	2	2	common	dimorphic	no	no	no	corticate	0	brown	OL605389	OL620649
SEP12A	ARC	C. rangiferina	irregularis	9	2	2	common	reindeer	no	no	no	ecorticate	atranorin	brown	OL605390	OL620650
SEP12B	ARC	C. rangiferina	irregularis	3	2	2	common	reindeer	no	no	no	ecorticate	atranorin	brown	OL605391	OL620651
SEP13A	ARC	C. gracilis	excluded
SEP13B	ARC	C. gracilis	irregularis	77	2	2	common	dimorphic	no	no	no	corticate	0	brown	OL605392	OL620652
SEP14A	ARC	C. macrophyllodes	glomerata	68	2	2	rare	dimorphic	no	no	yes	corticate	atranorin	brown	OL605393	OL620653
SEP15A	ARC	C. cervicornis	irregularis	166	2	2	rare	dimorphic	no	no	no	corticate	0	brown	OL605394	OL620654
NTJ1A	ARC	C. mitis	irregularis	55	2	2	rare	reindeer	no	no	no	ecorticate	usnic acid	brown	OL605253	OL620513	OL658560
NTJ1B	ARC	C. mitis	irregularis	61	2	2	rare	reindeer	no	no	no	ecorticate	usnic acid	brown	OL605254	OL620514
NTJ2A	ARC	C. uncialis	irregularis	13	2	4	common	reindeer	no	no	no	corticate	usnic acid	brown	OL605255	OL620515
NTJ2B	ARC	C. uncialis	irregularis	11	2	4	common	reindeer	no	no	no	corticate	usnic acid	brown	OL605256	OL620516
NTJ2C	ARC	C. uncialis	irregularis	12	2	2	common	reindeer	no	no	no	corticate	usnic acid	brown	OL605257	OL620517
NTJ3A	ARC	C. bellidiflora	irregularis	24	2	2	common	dimorphic	no	no	yes	corticate	usnic acid	red	OL605258	OL620518
NTJ3B	ARC	C. bellidiflora	irregularis	50	2	2	common	dimorphic	no	no	yes	corticate	usnic acid	red	OL605259	OL620519
NTJ3C	ARC	C. bellidiflora	glomerata	24	2	2	common	dimorphic	no	no	yes	corticate	usnic acid	red	OL605260	OL620520
NTJ4A	ARC	C. merochlorophaea	glomerata	84	2	2	rare	dimorphic	no	yes	yes	corticate	0	brown	OL605261	OL620521
NTJ4B	ARC	C. pyxidata	glomerata	84	2	2	common	dimorphic	no	yes	yes	corticate	0	brown	OL605262	OL620522
NTJ4C	ARC	C. grayi	excluded
NTJ5A	ARC	C. stygia	irregularis	6	2	2	common	reindeer	no	no	no	ecorticate	atranorin	brown	OL605263	OL620523
NTJ5B	ARC	C. stygia	irregularis	8	2	2	common	reindeer	no	no	no	ecorticate	atranorin	brown	OL605264	OL620524
NTJ5C	ARC	C. stygia	excluded
NTJ6A	ARC	C. coccifera/borealis	irregularis	25	2	2	common	dimorphic	no	yes	no	corticate	usnic acid	red	OL605265	OL620525
NTJ6B	ARC	C. coccifera/borealis	irregularis	25	2	2	common	dimorphic	no	yes	no	corticate	usnic acid	red	OL605266	OL620526
NTJ7A	ARC	C. gracilis	irregularis	99	2	2	common	dimorphic	no	no	no	corticate	0	brown	OL605267	OL620527
NTJ7B	ARC	C. gracilis	excluded
NTJ8A	ARC	C. ramulosa	irregularis	43	2	2	common	dimorphic	no	yes	yes	corticate	0	brown	OL605268	OL620528
NTJ9A	ARC	Cladonia NTJ9A	irregularis	45	2	2	rare	reindeer	no	no	no	corticate	0	brown	OL605269	OL620529
NTN1A	ARC	C. pocillum	clade8	112	3	3	common	dimorphic	no	yes	yes	corticate	0	brown	OL605270	OL620530
NTN1B	ARC	C. pocillum	magna	119	3	3	common	dimorphic	no	yes	yes	corticate	0	brown	OL605271	OL620531
NTN1C	ARC	C. pocillum	excluded
NTN1D	ARC	C. pocillum	Kotelko885	118	1	1	common	dimorphic	no	yes	yes	corticate	0	brown	OL605272	OL620532	OL658561
NTN1E	ARC	C. pocillum	clade12	118	3	1	common	dimorphic	no	yes	yes	corticate	0	brown	OL605273	OL620533
NTN2A	ARC	C. symphycarpa	clade8	138	3	3	rare	squamulose	no	no	no	corticate	atranorin	brown	OL605274	OL620534
NTN2B	ARC	C. symphycarpa	clade8	138	3	3	rare	squamulose	no	no	no	corticate	atranorin	brown	OL605275	OL620535
NTN2C	ARC	C. symphycarpa	clade8	135	3	3	rare	squamulose	no	no	no	corticate	atranorin	brown	OL605276	OL620536
NTN2D	ARC	C. symphycarpa	clade8	135	3	3	rare	squamulose	no	no	no	corticate	atranorin	brown	OL605277	OL620537
NTN2E	ARC	C. symphycarpa	clade8	138	3	3	rare	squamulose	no	no	no	corticate	atranorin	brown	OL605278	OL620538
NTN3A	ARC	C. phyllophora	clade12	112	3	3	common	dimorphic	no	no	yes	corticate	0	brown	OL605279	OL620539
NTN3B	ARC	C. phyllophora	clade8	118	3	1	common	dimorphic	no	no	yes	corticate	0	brown	OL605280	OL620540
NTN3C	ARC	C. phyllophora	clade8	112	3	3	common	dimorphic	no	no	yes	corticate	0	brown	OL605281	OL620541
NTN3D	ARC	C. phyllophora	clade12	112	3	3	common	dimorphic	no	no	yes	corticate	0	brown	OL605282	OL620542
NTN4A	ARC	C. macroceras	irregularis	77	2	2	rare	dimorphic	no	no	yes	corticate	0	brown	OL605283	OL620543
NTN4B	ARC	C. macroceras	irregularis	103	2	2	rare	dimorphic	no	no	yes	corticate	0	brown	OL605284	OL620544
NTN4C	ARC	C. macroceras	irregularis	98	2	2	rare	dimorphic	no	no	yes	corticate	0	brown	OL605285	OL620545
NTN4D	ARC	C. macroceras	irregularis	77	2	2	rare	dimorphic	no	no	yes	corticate	0	brown	OL605286	OL620546
NTN4E	ARC	C. macroceras	irregularis	93	2	2	rare	dimorphic	no	no	yes	corticate	0	brown	OL605287	OL620547
NTN4F	ARC	C. macroceras	irregularis	77	2	2	rare	dimorphic	no	no	yes	corticate	0	brown	OL605288	OL620548
NLA1A	ARC	C. pocillum	clade8	117	3	3	common	dimorphic	no	yes	yes	corticate	0	brown	OL605215	OL620475
NLA1B	ARC	C. pocillum	clade12	112	3	3	common	dimorphic	no	yes	yes	corticate	0	brown	OL605216	OL620476
NLA1C	ARC	C. pocillum	clade12	112	3	3	common	dimorphic	no	yes	yes	corticate	0	brown	OL605217	OL620477
NLA1D	ARC	C. pocillum	clade12	112	3	3	common	dimorphic	no	yes	yes	corticate	0	brown	OL605218	OL620478
NLA1E	ARC	C. pocillum	clade12	111	3	1	common	dimorphic	no	yes	yes	corticate	0	brown	OL605219	OL620479
NLA2A	ARC	C. arbuscula	glomerata	56	2	2	rare	reindeer	no	no	no	ecorticate	usnic acid	brown	OL605220	OL620480
NLA2B	ARC	C. arbuscula	irregularis	56	2	2	rare	reindeer	no	no	no	ecorticate	usnic acid	brown	OL605221	OL620481	OL658558
NLA2C	ARC	C. arbuscula	excluded
NLA2D	ARC	C. arbuscula	irregularis	56	2	2	rare	reindeer	no	no	no	ecorticate	usnic acid	brown	OL605222	OL620482
NLA3A	ARC	C. furcata	clade12	173	3	3	common	reindeer like	no	no	yes	corticate	0	brown	OL605223	OL620483
NLA4A	ARC	C. fimbriata	clade12	116	3	1	rare	dimorphic	yes	no	no	corticate	0	brown	OL605224	OL620484
NLA4B	ARC	C. fimbriata	clade8	116	3	1	rare	dimorphic	yes	no	no	corticate	0	brown	OL605225	OL620485
NLA4C	ARC	C. pyxidata	clade8	117	3	3	common	dimorphic	no	yes	yes	corticate	0	brown	OL605226	OL620486
NLA4D	ARC	C. chlorophaea	clade12	78	3	3	common	dimorphic	yes	yes	yes	corticate	0	brown	OL605227	OL620487
NLA4E	ARC	C. chlorophaea	clade12	116	3	1	common	dimorphic	yes	yes	yes	corticate	0	brown	OL605228	OL620488
NLA5A	ARC	C. acuminata	magna	146	3	3	rare	dimorphic	no	yes	yes	corticate	atranorin	brown	OL605229	OL620489
NLA5B	ARC	C. acuminata	magna	146	3	3	rare	dimorphic	no	yes	yes	corticate	atranorin	brown	OL605230	OL620490
NLA5C	ARC	C. acuminata	clade12	150	3	3	rare	dimorphic	no	yes	yes	corticate	atranorin	brown	OL605231	OL620491
NLA5D	ARC	C. acuminata	clade12	150	3	3	rare	dimorphic	no	yes	yes	corticate	atranorin	brown	OL605232	OL620492
NLA5E	ARC	C. acuminata	clade12	150	3	3	rare	dimorphic	no	yes	yes	corticate	atranorin	brown	OL605233	OL620493
NFJ1A	ARC	C. stygia	glomerata	2	2	2	common	reindeer	no	no	no	ecorticate	atranorin	brown	OL605187	OL620447
NFJ2A	ARC	C. crispata	irregularis	36	2	2	common	dimorphic	no	no	no	corticate	0	brown	OL605188	OL620448
NFJ3A	ARC	C. gracilis	irregularis	86	2	2	common	dimorphic	no	no	no	corticate	0	brown	OL605189	OL620449
NFJ3B	ARC	C. gracilis	irregularis	91	2	2	common	dimorphic	no	no	no	corticate	0	brown	OL605190	OL620450
NFJ4A	ARC	C. stellaris	irregularis	65	2	2	rare	reindeer	no	no	no	ecorticate	usnic acid	brown	OL605191	OL620451
NFJ5A	ARC	C. amaurocraea	irregularis	14	2	2	rare	reindeer like	no	no	no	corticate	usnic acid	brown	OL605192	OL620452
NFJ6A	ARC	C. cenotea	irregularis	42	2	4	rare	dimorphic	yes	no	no	corticate	0	brown	OL605193	OL620453
NFJ6B	ARC	C. cenotea	excluded
NFJ7A	ARC	C. pleurota	irregularis	28	2	2	rare	dimorphic	yes	no	no	corticate	usnic acid	red	OL605194	OL620454
NFJ8A	ARC	C. straminea	excluded
NFJ9A	ARC	C. squamosa	irregularis	47	2	2	rare	dimorphic	no	no	yes	corticate	0	brown	OL605195	OL620455
NFJ10A	ARC	C. portentosa	irregularis	1	2	2	rare	reindeer	no	no	no	ecorticate	usnic acid	brown	OL605178	OL620438
NFJ11A	ARC	C. arbuscula	irregularis	56	2	2	rare	reindeer	no	no	no	ecorticate	usnic acid	brown	OL605179	OL620439
NFJ12A	ARC	C. coccifera/borealis	irregularis	19	2	2	common	dimorphic	no	yes	no	corticate	usnic acid	red	OL605180	OL620440
NFJ13A	ARC	C. uncialis	irregularis	12	2	2	common	reindeer	no	no	no	corticate	usnic acid	brown	OL605181	OL620441
NFJ14A	ARC	C. bellidiflora	irregularis	24	2	2	common	dimorphic	no	no	yes	corticate	usnic acid	red	OL605182	OL620442
NFJ15A	ARC	C. pyxidata	irregularis	28	2	2	common	dimorphic	no	yes	yes	corticate	0	brown	OL605183	OL620443
NFJ16A	ARC	C. cornuta	irregularis	88	2	2	rare	dimorphic	yes	no	no	corticate	0	brown	OL605184	OL620444
NFJ17A	ARC	C. sulphurina	irregularis	18	2	2	common	dimorphic	yes	no	no	corticate	usnic acid	red	OL605185	OL620445
NFJ18A	ARC	C. chlorophaea	irregularis	71	2	2	common	dimorphic	yes	yes	yes	corticate	0	brown	OL605186	OL620446
NRE1A	ARC	C. pocillum	magna	111	3	1	common	dimorphic	no	yes	yes	corticate	0	brown	OL605240	OL620500
NRE1B	ARC	C. pocillum	clade8	119	3	3	common	dimorphic	no	yes	yes	corticate	0	brown	OL605241	OL620501
NRE1C	ARC	C. pocillum	magna	111	3	1	common	dimorphic	no	yes	yes	corticate	0	brown	OL605242	OL620502
NRE2A	ARC	C. pyxidata	clade8	117	3	3	common	dimorphic	no	yes	yes	corticate	0	brown	OL605243	OL620503
NRE2B	ARC	C. pyxidata	clade8	117	3	3	common	dimorphic	no	yes	yes	corticate	0	brown	OL605244	OL620504
NRE3A	ARC	C. arbuscula	glomerata	57	2	2	rare	reindeer	no	no	no	ecorticate	usnic acid	brown	OL605245	OL620505
NRE3B	ARC	C. arbuscula	irregularis	59	2	2	rare	reindeer	no	no	no	ecorticate	usnic acid	brown	OL605246	OL620506
NRE4A	ARC	C. stygia	glomerata	2	2	2	common	reindeer	no	no	no	ecorticate	atranorin	brown	OL605247	OL620507
NRE5A	ARC	C. acuminata	clade12	150	3	3	rare	dimorphic	no	yes	yes	corticate	atranorin	brown	OL605248	OL620508
NRE6A	ARC	C. cervicornis	magna	136	3	3	rare	dimorphic	no	no	no	corticate	0	brown	OL605249	OL620509	OL658559
NRE6B	ARC	C. cervicornis	magna	139	3	3	rare	dimorphic	no	no	no	corticate	0	brown	OL605250	OL620510
NRE7A	ARC	C. crispata	excluded
NRE8A	ARC	C. gracilis	irregularis	85	2	2	common	dimorphic	no	no	no	corticate	0	brown	OL605251	OL620511
NRE9A	ARC	C. cornuta	irregularis	77	2	2	rare	dimorphic	yes	no	no	corticate	0	brown	OL605252	OL620512
NRE10A	ARC	C. uliginosa	glomerata	134	2	2	rare	dimorphic	no	no	yes	corticate	atranorin	brown	OL605234	OL620494
NRE11A	ARC	C. uliginosa	irregularis	162	2	2	rare	dimorphic	no	no	yes	corticate	atranorin	brown	OL605235	OL620495
NRE11B	ARC	C. trassii	irregularis	157	2	2	rare	dimorphic	no	no	yes	corticate	atranorin	brown	OL605236	OL620496
NRE11C	ARC	C. trassii	glomerata	162	2	2	rare	dimorphic	no	no	yes	corticate	atranorin	brown	OL605237	OL620497
NRE12A	ARC	C. subulata	glomerata	157	2	2	rare	dimorphic	yes	no	no	corticate	0	brown	OL605238	OL620498
NRE12B	ARC	C. subulata	glomerata	157	2	2	rare	dimorphic	yes	no	no	corticate	0	brown	OL605239	OL620499
NTR1A	ARC	C. pleurota	excluded
NTR2A	ARC	C. bellidiflora	irregularis	24	2	2	common	dimorphic	no	no	yes	corticate	usnic acid	red	OL605295	OL620555
NTR2B	ARC	C. bellidiflora	irregularis	24	2	2	common	dimorphic	no	no	yes	corticate	usnic acid	red	OL605296	OL620556
NTR3A	ARC	C. arbuscula	irregularis	57	2	2	rare	reindeer	no	no	no	ecorticate	usnic acid	brown	OL605297	OL620557
NTR4A	ARC	C. gracilis	irregularis	96	2	2	common	dimorphic	no	no	no	corticate	0	brown	OL605298	OL620558
NTR4B	ARC	C. gracilis	glomerata	134	2	2	common	dimorphic	no	no	no	corticate	0	brown	OL605299	OL620559
NTR5A	ARC	C. ecmocyna	irregularis	97	2	2	rare	dimorphic	no	no	no	corticate	atranorin	brown	OL605300	OL620560
NTR5B	ARC	C. ecmocyna	irregularis	90	2	2	rare	dimorphic	no	no	no	corticate	atranorin	brown	OL605301	OL620561
NTR6A	ARC	C. pyxidata	irregularis	100	2	2	common	dimorphic	no	yes	yes	corticate	0	brown	OL605302	OL620562
NTR6B	ARC	C. pyxidata	irregularis	100	2	2	common	dimorphic	no	yes	yes	corticate	0	brown	OL605303	OL620563
NTR7A	ARC	C. cervicornis	irregularis	160	2	2	rare	dimorphic	no	no	no	corticate	0	brown	OL605304	OL620564
NTR8A	ARC	C. uncialis	irregularis	14	2	2	common	reindeer	no	no	no	corticate	usnic acid	brown	OL605305	OL620565
NTR9A	ARC	C. rangiferina	irregularis	57	2	2	common	reindeer	no	no	no	ecorticate	atranorin	brown	OL605306	OL620566
NTR9B	ARC	C. mitis	irregularis	10	2	2	rare	reindeer	no	no	no	ecorticate	usnic acid	brown	OL605307	OL620567
NTR10A	ARC	C. crispata	irregularis	34	2	2	common	dimorphic	no	no	no	corticate	0	brown	OL605289	OL620549
NTR10B	ARC	C. crispata	glomerata	35	2	2	common	dimorphic	no	no	no	corticate	0	brown	OL605290	OL620550
NTR11A	ARC	C. squamosa	irregularis	39	2	2	rare	dimorphic	no	no	yes	corticate	0	brown	OL605291	OL620551	OL658562
NTR12A	ARC	C. coccifera/borealis	irregularis	25	2	2	common	dimorphic	no	yes	no	corticate	usnic acid	red	OL605292	OL620552
NTR13A	ARC	C. straminea	glomerata	83	2	2	rare	dimorphic	no	no	yes	corticate	usnic acid	red	OL605293	OL620553
NTR14A	ARC	C. ecmocyna	irregularis	77	2	2	rare	dimorphic	no	no	no	corticate	atranorin	brown	OL605294	OL620554
NKA1A	ARC	C. symphycarpa	lobophora	135	3	3	rare	squamulose	no	no	no	corticate	atranorin	brown	OL605196	OL620456
NKA1B	ARC	C. symphycarpa	StA3	148	excluded										OL605197	OL620457	OL658556
NKA1C	ARC	C. symphycarpa	lobophora	138	3	3	rare	squamulose	no	no	no	corticate	atranorin	brown	OL605198	OL620458
NKA1D	ARC	C. symphycarpa	lobophora	135	3	3	rare	squamulose	no	no	no	corticate	atranorin	brown	OL605199	OL620459
NKA1E	ARC	C. symphycarpa	italiana	137	4	4	rare	squamulose	no	no	no	corticate	atranorin	brown	OL605200	OL620460
NKA2A	ARC	C. pyxidata	clade12	107	3	3	common	dimorphic	no	yes	yes	corticate	0	brown	OL605201	OL620461
NKA2B	ARC	C. pyxidata	clade12	105	3	3	common	dimorphic	no	yes	yes	corticate	0	brown	OL605202	OL620462
NKA2C	ARC	C. pyxidata	clade12	117	3	3	common	dimorphic	no	yes	yes	corticate	0	brown	OL605203	OL620463
NKA3A	ARC	C. pocillum	lobophora	117	3	3	common	dimorphic	no	yes	yes	corticate	0	brown	OL605204	OL620464
NKA3B	ARC	C. pocillum	clade12	111	3	1	common	dimorphic	no	yes	yes	corticate	0	brown	OL605205	OL620465
NKA3C	ARC	C. pocillum	clade12	104	3	3	common	dimorphic	no	yes	yes	corticate	0	brown	OL605206	OL620466
NKA3D	ARC	C. pocillum	irregularis	101	2	2	common	dimorphic	no	yes	yes	corticate	0	brown	OL605207	OL620467	OL658557
NKA4A	ARC	C. arbuscula	irregularis	60	2	2	rare	reindeer	no	no	no	ecorticate	usnic acid	brown	OL605208	OL620468
NKA4B	ARC	C. arbuscula	excluded
NKA5A	ARC	C. furcata	clade8	179	3	1	common	reindeer like	no	no	yes	corticate	0	brown	OL605209	OL620469
NKA5B	ARC	C. furcata	clade12	179	3	1	common	reindeer like	no	no	yes	corticate	0	brown	OL605210	OL620470
NKA5C	ARC	C. furcata	clade8	179	3	1	common	reindeer like	no	no	yes	corticate	0	brown	OL605211	OL620471
NKA5D	ARC	C. furcata	clade12	170	3	3	common	reindeer like	no	no	yes	corticate	0	brown	OL605212	OL620472
NKA5E	ARC	C. furcata	glomerata	93	2	2	common	reindeer like	no	no	yes	corticate	0	brown	OL605213	OL620473
NKA6A	ARC	C. macroceras	irregularis	99	2	2	rare	dimorphic	no	no	yes	corticate	0	brown	OL605214	OL620474
TAP1A	PAN	C. rei	clade8	106	3	1	common	dimorphic	yes	no	yes	corticate	0	brown	OL605555	OL620815
TAP1B	PAN	C. rei	lobophora	106	3	1	common	dimorphic	yes	no	yes	corticate	0	brown	OL605556	OL620816
TAP2A	PAN	C. pocillum	clade8	117	3	3	common	dimorphic	no	yes	yes	corticate	0	brown	OL605557	OL620817
TAP2B	PAN	C. pocillum	clade8	117	3	3	common	dimorphic	no	yes	yes	corticate	0	brown	OL605558	OL620818
TAP2C	PAN	C. pocillum	clade8	117	3	3	common	dimorphic	no	yes	yes	corticate	0	brown	OL605559	OL620819
TAP2D	PAN	C. pocillum	clade8	117	3	3	common	dimorphic	no	yes	yes	corticate	0	brown	OL605560	OL620820
TAP2E	PAN	C. pocillum	clade8	117	3	3	common	dimorphic	no	yes	yes	corticate	0	brown	OL605561	OL620821
TAP2F	PAN	C. pocillum	clade8	117	3	3	common	dimorphic	no	yes	yes	corticate	0	brown	OL605562	OL620822
TAP2G	PAN	C. pocillum	clade8	117	3	3	common	dimorphic	no	yes	yes	corticate	0	brown	OL605563	OL620823
TAP2H	PAN	C. pocillum	clade8	117	3	3	common	dimorphic	no	yes	yes	corticate	0	brown	OL605564	OL620824
TAP2I	PAN	C. pocillum	clade8	117	3	3	common	dimorphic	no	yes	yes	corticate	0	brown	OL605565	OL620825
TAP3A	PAN	C. symphycarpa	clade8	136	3	3	rare	squamulose	no	no	no	corticate	atranorin	brown	OL605566	OL620826
TAP3B	PAN	C. symphycarpa	clade8	136	3	3	rare	squamulose	no	no	no	corticate	atranorin	brown	OL605567	OL620827
TAP3C	PAN	C. symphycarpa	clade8	136	3	3	rare	squamulose	no	no	no	corticate	atranorin	brown	OL605568	OL620828
TAP3D	PAN	C. symphycarpa	clade8	136	3	3	rare	squamulose	no	no	no	corticate	atranorin	brown	OL605569	OL620829
TAP3E	PAN	C. symphycarpa	clade8	136	3	3	rare	squamulose	no	no	no	corticate	atranorin	brown	OL605570	OL620830
TAP3F	PAN	C. symphycarpa	clade8	136	3	3	rare	squamulose	no	no	no	corticate	atranorin	brown	OL605571	OL620831
TAP3G	PAN	C. symphycarpa	clade8	136	3	3	rare	squamulose	no	no	no	corticate	atranorin	brown	OL605572	OL620832
TAP3H	PAN	C. symphycarpa	clade8	136	3	3	rare	squamulose	no	no	no	corticate	atranorin	brown	OL605573	OL620833
TAP3I	PAN	C. symphycarpa	clade8	136	3	3	rare	squamulose	no	no	no	corticate	atranorin	brown	OL605574	OL620834
VES1A	PAN	C. furcata	mediterranea	179	1	1	common	reindeer like	no	no	yes	corticate	0	brown	OL605750	OL621010	OL658582
VES1B	PAN	C. furcata	mediterranea	179	1	1	common	reindeer like	no	no	yes	corticate	0	brown	OL605751	OL621011
VES1C	PAN	C. furcata	mediterranea	175	1	1	common	reindeer like	no	no	yes	corticate	0	brown	OL605752	OL621012
VES1D	PAN	C. furcata	mediterranea	179	1	1	common	reindeer like	no	no	yes	corticate	0	brown	OL605753	OL621013
VES1E	PAN	C. furcata	mediterranea	175	1	1	common	reindeer like	no	no	yes	corticate	0	brown	OL605754	OL621014
VES2A	PAN	C. rangiformis	mediterranea	153	1	1	rare	reindeer like	no	no	yes	corticate	atranorin	brown	OL605755	OL621015
VES2B	PAN	C. rangiformis	mediterranea	155	1	1	rare	reindeer like	no	no	yes	corticate	atranorin	brown	OL605756	OL621016
VES2C	PAN	C. rangiformis	mediterranea	154	1	1	rare	reindeer like	no	no	yes	corticate	atranorin	brown	OL605757	OL621017
VES2D	PAN	C. rangiformis	mediterranea	154	1	1	rare	reindeer like	no	no	yes	corticate	atranorin	brown	OL605758	OL621018	OL658583
VES2E	PAN	C. rangiformis	mediterranea	155	1	1	rare	reindeer like	no	no	yes	corticate	atranorin	brown	OL605759	OL621019
VES3A	PAN	C. foliacea	mediterranea	123	1	1	rare	squamulose	no	no	no	corticate	usnic acid	brown	OL605760	OL621020
VES3B	PAN	C. foliacea	mediterranea	126	1	1	rare	squamulose	no	no	no	corticate	usnic acid	brown	OL605761	OL621021
VES3C	PAN	C. foliacea	mediterranea	126	1	1	rare	squamulose	no	no	no	corticate	usnic acid	brown	OL605762	OL621022
VES3D	PAN	C. foliacea	mediterranea	123	1	1	rare	squamulose	no	no	no	corticate	usnic acid	brown	OL605763	OL621023
VES3E	PAN	C. foliacea	mediterranea	123	1	1	rare	squamulose	no	no	no	corticate	usnic acid	brown	OL605764	OL621024
VES4A	PAN	C. symphycarpa	lobophora	138	3	3	rare	squamulose	no	no	no	corticate	atranorin	brown	OL605765	OL621025
VES4B	PAN	C. symphycarpa	mediterranea	138	1	3	rare	squamulose	no	no	no	corticate	atranorin	brown	OL605766	OL621026
VES4C	PAN	C. symphycarpa	mediterranea	149	1	1	rare	squamulose	no	no	no	corticate	atranorin	brown	OL605767	OL621027
VES4D	PAN	C. symphycarpa	mediterranea	138	1	3	rare	squamulose	no	no	no	corticate	atranorin	brown	OL605768	OL621028
VES4E	PAN	C. symphycarpa	mediterranea	138	1	3	rare	squamulose	no	no	no	corticate	atranorin	brown	OL605769	OL621029
TIH1A	PAN	C. rangiformis	mediterranea	153	1	1	rare	reindeer like	no	no	yes	corticate	atranorin	brown	OL605615	OL620875	OL658580
TIH1B	PAN	C. rangiformis	mediterranea	152	1	1	rare	reindeer like	no	no	yes	corticate	atranorin	brown	OL605616	OL620876
TIH1C	PAN	C. rangiformis	mediterranea	153	1	1	rare	reindeer like	no	no	yes	corticate	atranorin	brown	OL605617	OL620877
TIH1D	PAN	C. rangiformis	mediterranea	175	1	1	rare	reindeer like	no	no	yes	corticate	atranorin	brown	OL605618	OL620878
TIH2A	PAN	C. furcata	mediterranea	175	1	1	common	reindeer like	no	no	yes	corticate	0	brown	OL605619	OL620879
TIH2B	PAN	C. furcata	mediterranea	179	1	1	common	reindeer like	no	no	yes	corticate	0	brown	OL605620	OL620880
TIH2C	PAN	C. furcata	mediterranea	179	1	1	common	reindeer like	no	no	yes	corticate	0	brown	OL605621	OL620881
TIH2D	PAN	C. furcata	woessiae	175	1	1	common	reindeer like	no	no	yes	corticate	0	brown	OL605622	OL620882
TIH3A	PAN	C. foliacea	mediterranea	124	1	1	rare	squamulose	no	no	no	corticate	usnic acid	brown	OL605623	OL620883
TIH3B	PAN	C. foliacea	mediterranea	124	1	1	rare	squamulose	no	no	no	corticate	usnic acid	brown	OL605624	OL620884
TIH3C	PAN	C. foliacea	mediterranea	124	1	1	rare	squamulose	no	no	no	corticate	usnic acid	brown	OL605625	OL620885
TIH3D	PAN	C. foliacea	mediterranea	124	1	1	rare	squamulose	no	no	no	corticate	usnic acid	brown	OL605626	OL620886	OL658581
TIH4A	PAN	C. pyxidata	lobophora	102	3	3	common	dimorphic	no	yes	yes	corticate	0	brown	OL605627	OL620887
TIH4B	PAN	C. pyxidata	lobophora	102	3	3	common	dimorphic	no	yes	yes	corticate	0	brown	OL605628	OL620888
TIH4C	PAN	C. pyxidata	lobophora	102	3	3	common	dimorphic	no	yes	yes	corticate	0	brown	OL605629	OL620889
TIH4D	PAN	C. pyxidata	lobophora	102	3	3	common	dimorphic	no	yes	yes	corticate	0	brown	OL605630	OL620890
TIH5A	PAN	C. symphycarpa	mediterranea	136	1	3	rare	squamulose	no	no	no	corticate	atranorin	brown	OL605631	OL620891
TIH5B	PAN	C. symphycarpa	mediterranea	136	1	3	rare	squamulose	no	no	no	corticate	atranorin	brown	OL605632	OL620892
TIH5C	PAN	C. symphycarpa	excluded
TIH5D	PAN	C. symphycarpa	lobophora	136	3	3	rare	squamulose	no	no	no	corticate	atranorin	brown	OL605633	OL620893
KOT1A	PAN	C. foliacea	lobophora	126	3	1	rare	squamulose	no	no	no	corticate	usnic acid	brown	OL605106	OL620366
KOT1B	PAN	C. foliacea	woessiae	124	1	1	rare	squamulose	no	no	no	corticate	usnic acid	brown	OL605107	OL620367
KOT2A	PAN	C. rangiformis	woessiae	152	1	1	rare	reindeer like	no	no	yes	corticate	atranorin	brown	OL605108	OL620368
KOT2B	PAN	C. rangiformis	mediterranea	152	1	1	rare	reindeer like	no	no	yes	corticate	atranorin	brown	OL605109	OL620369
KOT3A	PAN	C. rangiferina	glomerata	6	2	2	common	reindeer	no	no	no	ecorticate	atranorin	brown	OL605110	OL620370
KOT3B	PAN	C. rangiferina	excluded
KOT4A	PAN	C. arbuscula	excluded
KOT4B	PAN	C. arbuscula	glomerata	57	2	2	rare	reindeer	no	no	no	ecorticate	usnic acid	brown	OL605111	OL620371
KOT5A	PAN	C. furcata	lobophora	170	3	3	common	reindeer like	no	no	yes	corticate	0	brown	OL605112	OL620372
KOT5B	PAN	C. furcata	lobophora	180	3	3	common	reindeer like	no	no	yes	corticate	0	brown	OL605113	OL620373
KOT6A	PAN	C. cervicornis	glomerata	132	2	2	rare	dimorphic	no	no	no	corticate	0	brown	OL605114	OL620374
KOT6B	PAN	C. cervicornis	glomerata	134	2	2	rare	dimorphic	no	no	no	corticate	0	brown	OL605115	OL620375	OL658548
KOT7A	PAN	C. pyxidata	glomerata	81	2	2	common	dimorphic	no	yes	yes	corticate	0	brown	OL605116	OL620376
KOT8A	PAN	C. uncialis	glomerata	14	2	2	common	reindeer	no	no	no	corticate	usnic acid	brown	OL605117	OL620377
KOT8B	PAN	C. uncialis	glomerata	14	2	2	common	reindeer	no	no	no	corticate	usnic acid	brown	OL605118	OL620378	OL658549
KOT9A	PAN	C. pleurota	glomerata	22	2	2	rare	dimorphic	yes	no	no	corticate	usnic acid	red	OL605119	OL620379
KOT9B	PAN	C. pleurota	glomerata	23	2	2	rare	dimorphic	yes	no	no	corticate	usnic acid	red	OL605120	OL620380
KOT10A	PAN	C. rei	glomerata	161	2	2	common	dimorphic	yes	no	yes	corticate	0	brown	OL605103	OL620363	OL658546
KOT10B	PAN	C. rei	glomerata	161	2	2	common	dimorphic	yes	no	yes	corticate	0	brown	OL605104	OL620364
KOT11	PAN	C. chlorophaea	lobophora	110	3	3	common	dimorphic	yes	yes	yes	corticate	0	brown	OL605105	OL620365	OL658547
SAL1A	PAN	C. fimbriata	lobophora	116	3	1	rare	dimorphic	yes	no	no	corticate	0	brown	OL605308	OL620568
SAL1B	PAN	C. chlorophaea	clade8	172	3	3	common	dimorphic	yes	yes	yes	corticate	0	brown	OL605309	OL620569
SAL2A	PAN	C. rangiformis	aff_italiana	154	1	1	rare	reindeer like	no	no	yes	corticate	atranorin	brown	OL605310	OL620570
SAL2B	PAN	C. rangiformis	aff_italiana	154	1	1	rare	reindeer like	no	no	yes	corticate	atranorin	brown	OL605311	OL620571
SAL2C	PAN	C. rangiformis	aff_italiana	154	1	1	rare	reindeer like	no	no	yes	corticate	atranorin	brown	OL605312	OL620572
SAL3A	PAN	C. rei	lobophora	106	3	1	common	dimorphic	yes	no	yes	corticate	0	brown	OL605313	OL620573
SAL3B	PAN	C. rei	lobophora	106	3	1	common	dimorphic	yes	no	yes	corticate	0	brown	OL605314	OL620574
SAL3C	PAN	C. rei	clade8	106	3	1	common	dimorphic	yes	no	yes	corticate	0	brown	OL605315	OL620575
SAL3D	PAN	C. rei	clade8	106	3	1	common	dimorphic	yes	no	yes	corticate	0	brown	OL605316	OL620576
SAL3E	PAN	C. rei	lobophora	106	3	1	common	dimorphic	yes	no	yes	corticate	0	brown	OL605317	OL620577
SAL4A	PAN	C. humilis	clade12	172	3	3	rare	dimorphic	yes	no	no	corticate	atranorin	brown	OL605318	OL620578
SAL4B	PAN	C. humilis	woessiae	172	1	3	rare	dimorphic	yes	no	no	corticate	atranorin	brown	OL605319	OL620579
SAL4C	PAN	C. humilis	woessiae	172	1	3	rare	dimorphic	yes	no	no	corticate	atranorin	brown	OL605320	OL620580
SAL4D	PAN	C. humilis	lobophora	172	4	3	rare	dimorphic	yes	no	no	corticate	atranorin	brown	OL605321	OL620581
SAL4E	PAN	C. humilis	clade8	172	3	3	rare	dimorphic	yes	no	no	corticate	atranorin	brown	OL605322	OL620582
SAL5A	PAN	C. furcata	woessiae	175	1	1	common	reindeer like	no	no	yes	corticate	0	brown	OL605323	OL620583
SAL5B	PAN	C. furcata	lobophora	175	3	1	common	reindeer like	no	no	yes	corticate	0	brown	OL605324	OL620584
SAL5C	PAN	C. furcata	excluded
SAL5D	PAN	C. furcata	aff_italiana	175	1	1	common	reindeer like	no	no	yes	corticate	0	brown	OL605325	OL620585
SAL5E	PAN	C. furcata	aff_italiana	175	1	1	common	reindeer like	no	no	yes	corticate	0	brown	OL605326	OL620586
NAG1A	PAN	C. subulata	lobophora	157	3	2	rare	dimorphic	yes	no	no	corticate	0	brown	OL605138	OL620398
NAG1B	PAN	C. subulata	lobophora	106	3	1	rare	dimorphic	yes	no	no	corticate	0	brown	OL605139	OL620399
NAG1C	PAN	C. rei	clade12	157	3	2	common	dimorphic	yes	no	yes	corticate	0	brown	OL605140	OL620400
NAG1D	PAN	C. subulata	clade8	157	3	2	rare	dimorphic	yes	no	no	corticate	0	brown	OL605141	OL620401
NAG2A	PAN	C. humilis	clade8	172	3	3	rare	dimorphic	yes	no	no	corticate	atranorin	brown	OL605142	OL620402
NAG3A	PAN	C. conista	clade8	172	3	3	rare	dimorphic	yes	no	no	corticate	0	brown	OL605143	OL620403
NAG4A	PAN	C. furcata	clade12	175	3	1	common	reindeer like	no	no	yes	corticate	0	brown	OL605144	OL620404
NAG4B	PAN	C. furcata	clade8	180	3	3	common	reindeer like	no	no	yes	corticate	0	brown	OL605145	OL620405
NAG4C	PAN	C. furcata	clade12	180	3	3	common	reindeer like	no	no	yes	corticate	0	brown	OL605146	OL620406
NAG4D	PAN	C. furcata	clade8	180	3	3	common	reindeer like	no	no	yes	corticate	0	brown	OL605147	OL620407
NAG5A	PAN	C. rangiformis	woessiae	153	1	1	rare	reindeer like	no	no	yes	corticate	atranorin	brown	OL605148	OL620408	OL658552
NAG5B	PAN	C. rangiformis	woessiae	153	1	1	rare	reindeer like	no	no	yes	corticate	atranorin	brown	OL605149	OL620409
NAG5C	PAN	C. rangiformis	woessiae	153	1	1	rare	reindeer like	no	no	yes	corticate	atranorin	brown	OL605150	OL620410
NAG5D	PAN	C. rangiformis	woessiae	153	1	1	rare	reindeer like	no	no	yes	corticate	atranorin	brown	OL605151	OL620411
NAG5E	PAN	C. rangiformis	woessiae	153	1	1	rare	reindeer like	no	no	yes	corticate	atranorin	brown	OL605152	OL620412
NAG6A	PAN	C. pyxidata	lobophora	105	3	3	common	dimorphic	no	yes	yes	corticate	0	brown	OL605153	OL620413	OL658553
NAG6B	PAN	C. chlorophaea	clade8	116	3	1	common	dimorphic	yes	yes	yes	corticate	0	brown	OL605154	OL620414
NAG6C	PAN	C. pyxidata	clade8	105	3	3	common	dimorphic	no	yes	yes	corticate	0	brown	OL605155	OL620415
NAG6D	PAN	C. fimbriata	clade8	116	3	1	rare	dimorphic	yes	no	no	corticate	0	brown	OL605156	OL620416
NAG6E	PAN	C. pyxidata	clade8	105	3	3	common	dimorphic	no	yes	yes	corticate	0	brown	OL605157	OL620417
CSA1A	PAN	C. furcata	mediterranea	179	1	1	common	reindeer like	no	no	yes	corticate	0	brown	OL604900	OL620160
CSA1B	PAN	C. furcata	mediterranea	175	1	1	common	reindeer like	no	no	yes	corticate	0	brown	OL604901	OL620161
CSA1C	PAN	C. furcata	mediterranea	179	1	1	common	reindeer like	no	no	yes	corticate	0	brown	OL604902	OL620162	OL658543
CSA1D	PAN	C. furcata	mediterranea	179	1	1	common	reindeer like	no	no	yes	corticate	0	brown	OL604903	OL620163
CSA2A	PAN	C. foliacea	mediterranea	126	1	1	rare	squamulose	no	no	no	corticate	usnic acid	brown	OL604904	OL620164
CSA2B	PAN	C. foliacea	mediterranea	126	1	1	rare	squamulose	no	no	no	corticate	usnic acid	brown	OL604905	OL620165
CSA2C	PAN	C. foliacea	irregularis	126	2	1	rare	squamulose	no	no	no	corticate	usnic acid	brown	OL604906	OL620166
CSA2D	PAN	C. foliacea	mediterranea	126	1	1	rare	squamulose	no	no	no	corticate	usnic acid	brown	OL604907	OL620167
CSA3A	PAN	C. pyxidata	mediterranea	105	1	3	common	dimorphic	no	yes	yes	corticate	0	brown	OL604908	OL620168
CSA3B	PAN	C. magyarica	lobophora	80	3	3	common	dimorphic	no	yes	yes	corticate	atranorin	brown	OL604909	OL620169
CSA4A	PAN	C. symphycarpa	mediterranea	136	1	3	rare	squamulose	no	no	no	corticate	atranorin	brown	OL604910	OL620170
CSA4B	PAN	C. symphycarpa	mediterranea	136	1	3	rare	squamulose	no	no	no	corticate	atranorin	brown	OL604911	OL620171
CSA4C	PAN	C. symphycarpa	clade8	136	3	3	rare	squamulose	no	no	no	corticate	atranorin	brown	OL604912	OL620172
CSA4D	PAN	C. symphycarpa	mediterranea	136	1	3	rare	squamulose	no	no	no	corticate	atranorin	brown	OL604913	OL620173
CSA5A	PAN	C. rei	StA5	106	1	1	common	dimorphic	yes	no	yes	corticate	0	brown	OL604914	OL620174
CSA6A	PAN	C. rangiformis	mediterranea	153	1	1	rare	reindeer like	no	no	yes	corticate	atranorin	brown	OL604915	OL620175
CSA7A	PAN	C. pocillum	mediterranea	80	1	3	common	dimorphic	no	yes	yes	corticate	0	brown	OL604916	OL620176
CSA7B	PAN	C. pocillum	lobophora	80	3	3	common	dimorphic	no	yes	yes	corticate	0	brown	OL604917	OL620177
CSA7C	PAN	C. pocillum	excluded
CSA7D	PAN	C. pocillum	mediterranea	80	1	3	common	dimorphic	no	yes	yes	corticate	0	brown	OL604918	OL620178
LNV1A	PAN	C. arbuscula	excluded
LNV1B	PAN	C. arbuscula	excluded
LNV1C	PAN	C. arbuscula	glomerata	56	2	2	rare	reindeer	no	no	no	ecorticate	usnic acid	brown	OL605121	OL620381	OL658550
LNV2A	PAN	C. uncialis	glomerata	12	2	2	common	reindeer	no	no	no	corticate	usnic acid	brown	OL605122	OL620382
LNV2B	PAN	C. uncialis	glomerata	12	2	2	common	reindeer	no	no	no	corticate	usnic acid	brown	OL605123	OL620383
LNV2C	PAN	C. uncialis	glomerata	12	2	2	common	reindeer	no	no	no	corticate	usnic acid	brown	OL605124	OL620384
LNV3A	PAN	C. foliacea	woessiae	122	1	1	rare	squamulose	no	no	no	corticate	usnic acid	brown	OL605125	OL620385	OL658551
LNV3B	PAN	C. foliacea	woessiae	122	1	1	rare	squamulose	no	no	no	corticate	usnic acid	brown	OL605126	OL620386
LNV4A	PAN	C. phyllophora	woessiae	134	1	2	common	dimorphic	no	no	yes	corticate	0	brown	OL605127	OL620387
LNV4B	PAN	C. phyllophora	glomerata	134	2	2	common	dimorphic	no	no	yes	corticate	0	brown	OL605128	OL620388
LNV5A	PAN	C. rei	lobophora	106	3	1	common	dimorphic	yes	no	yes	corticate	0	brown	OL605129	OL620389
LNV5B	PAN	C. rei	lobophora	106	3	1	common	dimorphic	yes	no	yes	corticate	0	brown	OL605130	OL620390
LNV6A	PAN	C. verticillata	glomerata	158	2	2	rare	dimorphic	no	no	no	corticate	0	brown	OL605131	OL620391
LNV6B	PAN	C. verticillata	glomerata	158	2	2	rare	dimorphic	no	no	no	corticate	0	brown	OL605132	OL620392
LNV7A	PAN	C. furcata	woessiae	176	1	1	common	reindeer like	no	no	yes	corticate	0	brown	OL605133	OL620393
LNV7B	PAN	C. furcata	excluded
LNV7C	PAN	C. furcata	lobophora	170	3	3	common	reindeer like	no	no	yes	corticate	0	brown	OL605134	OL620394
LNV8A	PAN	C. rangiformis	woessiae	153	1	1	rare	reindeer like	no	no	yes	corticate	atranorin	brown	OL605135	OL620395
LNV8B	PAN	C. rangiformis	woessiae	154	1	1	rare	reindeer like	no	no	yes	corticate	atranorin	brown	OL605136	OL620396
LNV9A	PAN	C. merochlorophaea	glomerata	73	2	2	rare	dimorphic	no	yes	yes	corticate	0	brown	OL605137	OL620397
SGA1A	BOR	C. arbuscula	irregularis	56	2	2	rare	reindeer	no	no	no	ecorticate	usnic acid	brown	OL605408	OL620668
SGA2A	BOR	C. subulata	glomerata	157	2	2	rare	dimorphic	yes	no	no	corticate	0	brown	OL605409	OL620669
SGA2B	BOR	C. subulata	glomerata	157	2	2	rare	dimorphic	yes	no	no	corticate	0	brown	OL605410	OL620670
SGA3A	BOR	C. deformis	glomerata	26	2	2	rare	dimorphic	yes	no	no	corticate	usnic acid	red	OL605411	OL620671
SGA3B	BOR	C. deformis	excluded
SGA4A	BOR	C. coccifera/borealis	irregularis	29	2	2	common	dimorphic	no	yes	no	corticate	usnic acid	red	OL605412	OL620672
SGA4B	BOR	C. coccifera/borealis	glomerata	28	2	2	common	dimorphic	no	yes	no	corticate	usnic acid	red	OL605413	OL620673
SGA5A	BOR	C. cornuta	glomerata	77	2	2	rare	dimorphic	yes	no	no	corticate	0	brown	OL605414	OL620674
SGA6A	BOR	C. crispata	glomerata	36	2	2	common	dimorphic	no	no	no	corticate	0	brown	OL605415	OL620675
SGA6B	BOR	C. crispata	glomerata	46	2	2	common	dimorphic	no	no	no	corticate	0	brown	OL605416	OL620676
SGA7A	BOR	C. verticillata	glomerata	159	2	2	rare	dimorphic	no	no	no	corticate	0	brown	OL605417	OL620677
SGA7B	BOR	C. verticillata	glomerata	159	2	2	rare	dimorphic	no	no	no	corticate	0	brown	OL605418	OL620678
SGA8A	BOR	C. macilenta	glomerata	16	2	2	rare	dimorphic	yes	no	no	corticate	0	red	OL605419	OL620679
SGA8B	BOR	C. macilenta	irregularis	16	2	2	rare	dimorphic	yes	no	no	corticate	0	red	OL605420	OL620680
SGA9A	BOR	C. stygia	glomerata	3	2	2	common	reindeer	no	no	no	ecorticate	atranorin	brown	OL605421	OL620681
SGA10A	BOR	C. pyxidata	glomerata	74	2	2	common	dimorphic	no	yes	yes	corticate	0	brown	OL605403	OL620663
SGA10B	BOR	C. pyxidata	glomerata	71	2	2	common	dimorphic	no	yes	yes	corticate	0	brown	OL605404	OL620664
SGA11A	BOR	C. gracilis subsp. turbinata	glomerata	94	2	2	common	dimorphic	no	no	no	corticate	0	brown	OL605405	OL620665
SGA11B	BOR	C. gracilis subsp. turbinata	glomerata	134	2	2	common	dimorphic	no	no	no	corticate	0	brown	OL605406	OL620666
SGA12A	BOR	C. glauca	glomerata	44	2	2	rare	dimorphic	yes	no	yes	corticate	0	brown	OL605407	OL620667
SLI1A	BOR	C. pyxidata	excluded
SLI1B	BOR	C. pyxidata	clade12	112	3	3	common	dimorphic	no	yes	yes	corticate	0	brown	OL605422	OL620682
SLI1C	BOR	C. pyxidata	glomerata	71	2	2	common	dimorphic	no	yes	yes	corticate	0	brown	OL605423	OL620683
SLI2A	BOR	C. pocillum	lobophora	112	3	3	common	dimorphic	no	yes	yes	corticate	0	brown	OL605424	OL620684
SLI2B	BOR	C. pocillum	excluded
SLI2C	BOR	C. pocillum	lobophora	115	3	3	common	dimorphic	no	yes	yes	corticate	0	brown	OL605425	OL620685	OL658569
SLI2D	BOR	C. pocillum	lobophora	115	3	3	common	dimorphic	no	yes	yes	corticate	0	brown	OL605426	OL620686
SLI3A	BOR	C. cariosa	lobophora	143	3	3	common	dimorphic	no	no	yes	corticate	atranorin	brown	OL605427	OL620687
SLI3B	BOR	C. cariosa	lobophora	143	3	3	common	dimorphic	no	no	yes	corticate	atranorin	brown	OL605428	OL620688
SLI3C	BOR	C. cariosa	lobophora	144	3	3	common	dimorphic	no	no	yes	corticate	atranorin	brown	OL605429	OL620689
SLI3D	BOR	C. cariosa	lobophora	144	3	3	common	dimorphic	no	no	yes	corticate	atranorin	brown	OL605430	OL620690
SLI4A	BOR	C. rei	lobophora	110	3	3	common	dimorphic	yes	no	yes	corticate	0	brown	OL605431	OL620691
SLI4B	BOR	C. rei	lobophora	110	3	3	common	dimorphic	yes	no	yes	corticate	0	brown	OL605432	OL620692
SLI4C	BOR	C. rei	lobophora	106	3	1	common	dimorphic	yes	no	yes	corticate	0	brown	OL605433	OL620693
SLI5A	BOR	C. crispata	glomerata	132	2	2	common	dimorphic	no	no	no	corticate	0	brown	OL605434	OL620694
SLI5B	BOR	C. crispata	glomerata	134	2	2	common	dimorphic	no	no	no	corticate	0	brown	OL605435	OL620695
SLI5C	BOR	C. crispata	glomerata	48	2	2	common	dimorphic	no	no	no	corticate	0	brown	OL605436	OL620696
SLI6A	BOR	C. furcata	lobophora	170	3	3	common	reindeer like	no	no	yes	corticate	0	brown	OL605437	OL620697	OL658570
SLI6B	BOR	C. furcata	clade8	170	3	3	common	reindeer like	no	no	yes	corticate	0	brown	OL605438	OL620698
SLI6C	BOR	C. furcata	clade8	176	3	1	common	reindeer like	no	no	yes	corticate	0	brown	OL605439	OL620699	OL658571
SSO1A	BOR	C. pocillum	clade12	117	3	3	common	dimorphic	no	yes	yes	corticate	0	brown	OL605476	OL620736
SSO1B	BOR	C. pocillum	lobophora	117	3	3	common	dimorphic	no	yes	yes	corticate	0	brown	OL605477	OL620737	OL658576
SSO1C	BOR	C. pocillum	clade12	119	3	3	common	dimorphic	no	yes	yes	corticate	0	brown	OL605478	OL620738
SSO1D	BOR	C. pocillum	clade12	117	3	3	common	dimorphic	no	yes	yes	corticate	0	brown	OL605479	OL620739
SSO2A	BOR	C. pyxidata	clade12	117	3	3	common	dimorphic	no	yes	yes	corticate	0	brown	OL605480	OL620740	OL658577
SSO2B	BOR	C. gracilis	irregularis	94	2	2	common	dimorphic	no	no	no	corticate	0	brown	OL605481	OL620741
SSO2C	BOR	C. pyxidata	clade12	117	3	3	common	dimorphic	no	yes	yes	corticate	0	brown	OL605482	OL620742
SSO2D	BOR	C. pyxidata	clade12	117	3	3	common	dimorphic	no	yes	yes	corticate	0	brown	OL605483	OL620743
SSO3A	BOR	C. merochlorophaea	clade12	75	3	3	rare	dimorphic	no	yes	yes	corticate	0	brown	OL605484	OL620744
SSO3B	BOR	C. pyxidata	clade12	105	3	3	common	dimorphic	no	yes	yes	corticate	0	brown	OL605485	OL620745
SSO3C	BOR	C. chlorophaea	clade12	105	3	3	common	dimorphic	yes	yes	yes	corticate	0	brown	OL605486	OL620746
SSO3D	BOR	C. pyxidata	clade12	117	3	3	common	dimorphic	no	yes	yes	corticate	0	brown	OL605487	OL620747
SSO4A	BOR	C. rei	clade8	110	3	3	common	dimorphic	yes	no	yes	corticate	0	brown	OL605488	OL620748
SSO4B	BOR	C. rei	clade8	110	3	3	common	dimorphic	yes	no	yes	corticate	0	brown	OL605489	OL620749
SSO4C	BOR	C. subulata	irregularis	157	2	2	rare	dimorphic	yes	no	no	corticate	0	brown	OL605490	OL620750
SSO4D	BOR	C. subulata	glomerata	157	2	2	rare	dimorphic	yes	no	no	corticate	0	brown	OL605491	OL620751
SSO4E	BOR	C. rei	lobophora	110	3	3	common	dimorphic	yes	no	yes	corticate	0	brown	OL605492	OL620752
SSO5A	BOR	C. cornuta	irregularis	77	2	2	rare	dimorphic	yes	no	no	corticate	0	brown	OL605493	OL620753
SSO6A	BOR	C. fimbriata	clade8	78	3	3	rare	dimorphic	yes	no	no	corticate	0	brown	OL605494	OL620754
SSO7A	BOR	C. arbuscula	irregularis	58	2	2	rare	reindeer	no	no	no	ecorticate	usnic acid	brown	OL605495	OL620755
SSB1A	BOR	C. furcata	clade8	170	3	3	common	reindeer like	no	no	yes	corticate	0	brown	OL605463	OL620723
SSB2A	BOR	C. gracilis subsp. turbinata	glomerata	94	2	2	common	dimorphic	no	no	no	corticate	0	brown	OL605464	OL620724
SSB2B	BOR	C. gracilis subsp. turbinata	glomerata	88	2	2	common	dimorphic	no	no	no	corticate	0	brown	OL605465	OL620725
SSB3A	BOR	C. crispata	clade8	170	3	3	common	dimorphic	no	no	no	corticate	0	brown	OL605466	OL620726
SSB3B	BOR	C. crispata	clade8	170	3	3	common	dimorphic	no	no	no	corticate	0	brown	OL605467	OL620727
SSB4A	BOR	C. rangiferina	glomerata	2	2	2	common	reindeer	no	no	no	ecorticate	atranorin	brown	OL605468	OL620728
SSB4B	BOR	C. rangiferina	glomerata	7	2	2	common	reindeer	no	no	no	ecorticate	atranorin	brown	OL605469	OL620729
SSB5A	BOR	C. coniocraea	clade8	109	3	3	rare	dimorphic	yes	no	no	corticate	0	brown	OL605470	OL620730
SSB6A	BOR	C. cariosa	excluded
SSB6B	BOR	C. cariosa	excluded
SSB7A	BOR	C. arbuscula	glomerata	58	2	2	rare	reindeer	no	no	no	ecorticate	usnic acid	brown	OL605471	OL620731
SSB8A	BOR	C. cornuta	glomerata	77	2	2	rare	dimorphic	yes	no	no	corticate	0	brown	OL605472	OL620732
SSB8B	BOR	C. cornuta	glomerata	88	2	2	rare	dimorphic	yes	no	no	corticate	0	brown	OL605473	OL620733
SSB9A	BOR	C. pyxidata	clade8	117	3	3	common	dimorphic	no	yes	yes	corticate	0	brown	OL605474	OL620734
SSB9B	BOR	C. pyxidata	erici	117	3	3	common	dimorphic	no	yes	yes	corticate	0	brown	OL605475	OL620735	OL658575
SSB10A	BOR	C. polycarpoides	excluded
SSB11A	BOR	C. subulata	clade8	109	3	3	rare	dimorphic	yes	no	no	corticate	0	brown	OL605459	OL620719	OL658574
SSB12A	BOR	Cladonia SSB12A	glomerata	132	2	2	rare	dimorphic	no	no	yes	corticate	0	brown	OL605460	OL620720
SSB12B	BOR	C. phyllophora	glomerata	134	2	2	common	dimorphic	no	no	yes	corticate	0	brown	OL605461	OL620721
SSB13A	BOR	C. subulata	clade8	108	3	3	rare	dimorphic	yes	no	no	corticate	0	brown	OL605462	OL620722
SNI1A	BOR	C. arbuscula	irregularis	60	2	2	rare	reindeer	no	no	no	ecorticate	usnic acid	brown	OL605440	OL620700
SNI1B	BOR	C. arbuscula	irregularis	63	2	2	rare	reindeer	no	no	no	ecorticate	usnic acid	brown	OL605441	OL620701
SNI1C	BOR	C. arbuscula	glomerata	60	2	2	rare	reindeer	no	no	no	ecorticate	usnic acid	brown	OL605442	OL620702
SNI2A	BOR	C. rangiferina	excluded
SNI2B	BOR	C. rangiferina	glomerata	5	2	2	common	reindeer	no	no	no	ecorticate	atranorin	brown	OL605443	OL620703
SNI2C	BOR	C. rangiferina	glomerata	2	2	2	common	reindeer	no	no	no	ecorticate	atranorin	brown	OL605444	OL620704	OL658572
SNI3A	BOR	C. gracilis subsp. turbinata	irregularis	85	2	2	common	dimorphic	no	no	no	corticate	0	brown	OL605445	OL620705
SNI3B	BOR	C. gracilis subsp. turbinata	glomerata	89	2	2	common	dimorphic	no	no	no	corticate	0	brown	OL605446	OL620706
SNI3C	BOR	C. gracilis subsp. turbinata	glomerata	89	2	2	common	dimorphic	no	no	no	corticate	0	brown	OL605447	OL620707
SNI3D	BOR	C. gracilis subsp. turbinata	glomerata	95	2	2	common	dimorphic	no	no	no	corticate	0	brown	OL605448	OL620708
SNI4A	BOR	C. cornuta	irregularis	77	2	2	rare	dimorphic	yes	no	no	corticate	0	brown	OL605449	OL620709
SNI4B	BOR	C. cornuta	glomerata	87	2	2	rare	dimorphic	yes	no	no	corticate	0	brown	OL605450	OL620710
SNI4C	BOR	C. cornuta	glomerata	77	2	2	rare	dimorphic	yes	no	no	corticate	0	brown	OL605451	OL620711
SNI5A	BOR	C. sulphurina	irregularis	18	2	2	common	dimorphic	yes	no	no	corticate	usnic acid	red	OL605452	OL620712
SNI5B	BOR	C. sulphurina	glomerata	18	2	2	common	dimorphic	yes	no	no	corticate	usnic acid	red	OL605453	OL620713
SNI5C	BOR	C. sulphurina	irregularis	18	2	2	common	dimorphic	yes	no	no	corticate	usnic acid	red	OL605454	OL620714
SNI6A	BOR	C. uncialis	irregularis	14	2	2	common	reindeer	no	no	no	corticate	usnic acid	brown	OL605455	OL620715	OL658573
SNI6B	BOR	C. uncialis	irregularis	14	2	2	common	reindeer	no	no	no	corticate	usnic acid	brown	OL605456	OL620716
SNI7A	BOR	C. crispata	glomerata	49	2	2	common	dimorphic	no	no	no	corticate	0	brown	OL605457	OL620717
SNI7B	BOR	C. crispata	glomerata	51	2	2	common	dimorphic	no	no	no	corticate	0	brown	OL605458	OL620718
SDA1A	BOR	C. cariosa	clade8	142	3	1	common	dimorphic	no	no	yes	corticate	atranorin	brown	OL605347	OL620607
SDA1B	BOR	C. cariosa	clade8	141	3	3	common	dimorphic	no	no	yes	corticate	atranorin	brown	OL605348	OL620608
SDA1C	BOR	C. cariosa	clade8	143	3	3	common	dimorphic	no	no	yes	corticate	atranorin	brown	OL605349	OL620609	OL658563
SDA2A	BOR	C. furcata	clade8	175	3	1	common	reindeer like	no	no	yes	corticate	0	brown	OL605350	OL620610
SDA2B	BOR	C. furcata	clade8	175	3	1	common	reindeer like	no	no	yes	corticate	0	brown	OL605351	OL620611
SDA2C	BOR	C. furcata	clade8	170	3	3	common	reindeer like	no	no	yes	corticate	0	brown	OL605352	OL620612	OL658564
SDA3A	BOR	C. pocillum	clade8	117	3	3	common	dimorphic	no	yes	yes	corticate	0	brown	OL605353	OL620613
SDA3B	BOR	C. pocillum	clade8	117	3	3	common	dimorphic	no	yes	yes	corticate	0	brown	OL605354	OL620614
SDA3C	BOR	C. pocillum	clade12	114	3	3	common	dimorphic	no	yes	yes	corticate	0	brown	OL605355	OL620615
SDA4A	BOR	C. humilis	clade8	172	3	3	rare	dimorphic	yes	no	no	corticate	atranorin	brown	OL605356	OL620616
SDA4B	BOR	C. pyxidata	Kotelko885	117	1	3	common	dimorphic	no	yes	yes	corticate	0	brown	OL605357	OL620617
SDA4C	BOR	C. humilis	clade8	172	3	3	rare	dimorphic	yes	no	no	corticate	atranorin	brown	OL605358	OL620618
SDA5A	BOR	C. subulata	glomerata	157	2	2	rare	dimorphic	yes	no	no	corticate	0	brown	OL605359	OL620619
SDA5B	BOR	C. subulata	irregularis	157	2	2	rare	dimorphic	yes	no	no	corticate	0	brown	OL605360	OL620620
SDA5C	BOR	C. subulata	glomerata	157	2	2	rare	dimorphic	yes	no	no	corticate	0	brown	OL605361	OL620621
SDA6A	BOR	C. arbuscula	irregularis	63	2	2	rare	reindeer	no	no	no	ecorticate	usnic acid	brown	OL605362	OL620622
SDA7A	BOR	C. rangiferina	irregularis	63	2	2	common	reindeer	no	no	no	ecorticate	atranorin	brown	OL605363	OL620623	OL658565
SDA8A	BOR	C. crispata	clade8	170	3	3	common	dimorphic	no	no	no	corticate	0	brown	OL605364	OL620624	OL658566
SDA9A	BOR	C. furcata	clade8	176	3	1	common	reindeer like	no	no	yes	corticate	0	brown	OL605365	OL620625
SDA9B	BOR	C. gracilis	glomerata	94	2	2	common	dimorphic	no	no	no	corticate	0	brown	OL605366	OL620626
SCK1A	BOR	C. rei	glomerata	157	2	2	common	dimorphic	yes	no	yes	corticate	0	brown	OL605327	OL620587
SCK1B	BOR	C. subulata	glomerata	16	2	2	rare	dimorphic	yes	no	no	corticate	0	brown	OL605328	OL620588
SCK2A	BOR	C. crispata	glomerata	37	2	2	common	dimorphic	no	no	no	corticate	0	brown	OL605329	OL620589
SCK2B	BOR	C. crispata	glomerata	48	2	2	common	dimorphic	no	no	no	corticate	0	brown	OL605330	OL620590
SCK3A	BOR	C. rangiferina	glomerata	7	2	2	common	reindeer	no	no	no	ecorticate	atranorin	brown	OL605331	OL620591
SCK3B	BOR	C. rangiferina	glomerata	2	2	2	common	reindeer	no	no	no	ecorticate	atranorin	brown	OL605332	OL620592
SCK4A	BOR	C. deformis	glomerata	26	2	2	rare	dimorphic	yes	no	no	corticate	usnic acid	red	OL605333	OL620593
SCK4B	BOR	C. deformis	glomerata	26	2	2	rare	dimorphic	yes	no	no	corticate	usnic acid	red	OL605334	OL620594
SCK5A	BOR	C. arbuscula	glomerata	54	2	2	rare	reindeer	no	no	no	ecorticate	usnic acid	brown	OL605335	OL620595
SCK5B	BOR	C. arbuscula	irregularis	63	2	2	rare	reindeer	no	no	no	ecorticate	usnic acid	brown	OL605336	OL620596
SCK6A	BOR	C. cornuta	irregularis	88	2	2	rare	dimorphic	yes	no	no	corticate	0	brown	OL605337	OL620597
SCK6B	BOR	C. cornuta	glomerata	85	2	2	rare	dimorphic	yes	no	no	corticate	0	brown	OL605338	OL620598
SCK6C	BOR	C. cornuta	glomerata	77	2	2	rare	dimorphic	yes	no	no	corticate	0	brown	OL605339	OL620599
SCK7A	BOR	C. gracilis	glomerata	85	2	2	common	dimorphic	no	no	no	corticate	0	brown	OL605340	OL620600
SCK7B	BOR	C. gracilis	glomerata	85	2	2	common	dimorphic	no	no	no	corticate	0	brown	OL605341	OL620601
SCK8A	BOR	C. pleurota	glomerata	26	2	2	rare	dimorphic	yes	no	no	corticate	usnic acid	red	OL605342	OL620602
SCK8B	BOR	C. pleurota	glomerata	26	2	2	rare	dimorphic	yes	no	no	corticate	usnic acid	red	OL605343	OL620603
SCK9A	BOR	C. pyxidata	glomerata	84	2	2	common	dimorphic	no	yes	yes	corticate	0	brown	OL605344	OL620604
SCK9B	BOR	C. fimbriata	clade8	116	3	1	rare	dimorphic	yes	no	no	corticate	0	brown	OL605345	OL620605
SCK9C	BOR	C. merochlorophaea	glomerata	71	2	2	rare	dimorphic	no	yes	yes	corticate	0	brown	OL605346	OL620606
SDJ1A	BOR	C. bellidiflora	irregularis	24	2	2	common	dimorphic	no	no	yes	corticate	usnic acid	red	OL605377	OL620637
SDJ2A	BOR	C. gracilis	glomerata	77	2	2	common	dimorphic	no	no	no	corticate	0	brown	OL605378	OL620638
SDJ3A	BOR	C. gracilis subsp. turbinata	irregularis	85	2	2	common	dimorphic	no	no	no	corticate	0	brown	OL605379	OL620639
SDJ4A	BOR	C. pleurota	irregularis	21	2	3	rare	dimorphic	yes	no	no	corticate	usnic acid	red	OL605380	OL620640
SDJ5A	BOR	C. coccifera/borealis	irregularis	19	2	2	common	dimorphic	no	yes	no	corticate	usnic acid	red	OL605381	OL620641
SDJ6A	BOR	C. cornuta	irregularis	99	2	2	rare	dimorphic	yes	no	no	corticate	0	brown	OL605382	OL620642
SDJ7A	BOR	C. squamosa	glomerata	38	2	2	rare	dimorphic	no	no	yes	corticate	0	brown	OL605383	OL620643	OL658567
SDJ7B	BOR	C. squamosa	irregularis	47	2	2	rare	dimorphic	no	no	yes	corticate	0	brown	OL605384	OL620644
SDJ8A	BOR	C. sulphurina	irregularis	18	2	2	common	dimorphic	yes	no	no	corticate	usnic acid	red	OL605385	OL620645
SDJ9A	BOR	C. subulata	irregularis	157	2	2	rare	dimorphic	yes	no	no	corticate	0	brown	OL605386	OL620646
SDJ10A	BOR	C. cervicornis	glomerata	134	2	2	rare	dimorphic	no	no	no	corticate	0	brown	OL605367	OL620627
SDJ11A	BOR	C. straminea	irregularis	15	2	2	rare	dimorphic	no	no	yes	corticate	usnic acid	red	OL605368	OL620628
SDJ12A	BOR	C. pyxidata	glomerata	100	2	2	common	dimorphic	no	yes	yes	corticate	0	brown	OL605369	OL620629
SDJ13A	BOR	C. rangiferina	irregularis	2	2	2	common	reindeer	no	no	no	ecorticate	atranorin	brown	OL605370	OL620630
SDJ14A	BOR	C. uncialis	irregularis	13	2	4	common	reindeer	no	no	no	corticate	usnic acid	brown	OL605371	OL620631
SDJ15A	BOR	C. arbuscula	irregularis	56	2	2	rare	reindeer	no	no	no	ecorticate	usnic acid	brown	OL605372	OL620632
SDJ16A	BOR	C. crispata	irregularis	53	2	2	common	dimorphic	no	no	no	corticate	0	brown	OL605373	OL620633
SDJ17A	BOR	C. stellaris	irregularis	64	2	2	rare	reindeer	no	no	no	ecorticate	usnic acid	brown	OL605374	OL620634
SDJ17B	BOR	C. stellaris	irregularis	65	2	2	rare	reindeer	no	no	no	ecorticate	usnic acid	brown	OL605375	OL620635
SDJ18A	BOR	C. macilenta	glomerata	16	2	2	rare	dimorphic	yes	no	no	corticate	0	red	OL605376	OL620636
WLT1A	ATL	C. furcata	mediterranea	175	1	1	common	reindeer like	no	no	yes	corticate	0	brown	OL605846	OL621106
WLT1B	ATL	C. furcata	mediterranea	175	1	1	common	reindeer like	no	no	yes	corticate	0	brown	OL605847	OL621107	OL658594
WLT2A	ATL	C. rangiformis	mediterranea	154	1	1	rare	reindeer like	no	no	yes	corticate	atranorin	brown	OL605848	OL621108
WLT2B	ATL	C. rangiformis	mediterranea	153	1	1	rare	reindeer like	no	no	yes	corticate	atranorin	brown	OL605849	OL621109
WLT2C	ATL	C. rangiformis	mediterranea	152	1	1	rare	reindeer like	no	no	yes	corticate	atranorin	brown	OL605850	OL621110
WLT2D	ATL	C. rangiformis	mediterranea	153	1	1	rare	reindeer like	no	no	yes	corticate	atranorin	brown	OL605851	OL621111
WLT2E	ATL	C. rangiformis	mediterranea	153	1	1	rare	reindeer like	no	no	yes	corticate	atranorin	brown	OL605852	OL621112
WLT2F	ATL	C. rangiformis	mediterranea	153	1	1	rare	reindeer like	no	no	yes	corticate	atranorin	brown	OL605853	OL621113
WLT3A	ATL	C. foliacea	mediterranea	122	1	1	rare	squamulose	no	no	no	corticate	usnic acid	brown	OL605854	OL621114
WLT3B	ATL	C. foliacea	mediterranea	122	1	1	rare	squamulose	no	no	no	corticate	usnic acid	brown	OL605855	OL621115
WLT3C	ATL	C. foliacea	mediterranea	122	1	1	rare	squamulose	no	no	no	corticate	usnic acid	brown	OL605856	OL621116
WLT3D	ATL	C. foliacea	mediterranea	122	1	1	rare	squamulose	no	no	no	corticate	usnic acid	brown	OL605857	OL621117
WLT3E	ATL	C. foliacea	mediterranea	122	1	1	rare	squamulose	no	no	no	corticate	usnic acid	brown	OL605858	OL621118
WLT4A	ATL	C. pocillum	Bol6	118	1	1	common	dimorphic	no	yes	yes	corticate	0	brown	OL605859	OL621119
WLT4B	ATL	C. pocillum	mediterranea	118	1	1	common	dimorphic	no	yes	yes	corticate	0	brown	OL605860	OL621120
WLT4C	ATL	C. pocillum	excluded
WLT4D	ATL	C. pocillum	mediterranea	118	1	1	common	dimorphic	no	yes	yes	corticate	0	brown	OL605861	OL621121
WLT4E	ATL	C. pocillum	Bol6	117	1	3	common	dimorphic	no	yes	yes	corticate	0	brown	OL605862	OL621122	OL658595
WLT4F	ATL	C. pocillum	mediterranea	112	1	3	common	dimorphic	no	yes	yes	corticate	0	brown	OL605863	OL621123
WLT5A	ATL	Cladonia WLT5A	mediterranea	79	1	1	rare	dimorphic	no	yes	yes	corticate	0	0	OL605864	OL621124
WTB1A	ATL	C. ciliata	italiana	67	4	4	common	reindeer	no	no	no	ecorticate	0	brown	OL605902	OL621162
WTB1B	ATL	C. portentosa	italiana	66	4	4	rare	reindeer	no	no	no	ecorticate	usnic acid	brown	OL605903	OL621163
WTB1C	ATL	C. portentosa	italiana	66	4	4	rare	reindeer	no	no	no	ecorticate	usnic acid	brown	OL605904	OL621164
WTB1D	ATL	C. portentosa	italiana	4	4	1	rare	reindeer	no	no	no	ecorticate	usnic acid	brown	OL605905	OL621165
WTB2A	ATL	C. crispata var. cet.	italiana	31	4	4	common	dimorphic	no	no	no	corticate	0	brown	OL605906	OL621166
WTB2B	ATL	C. crispata var. cet.	italiana	31	4	4	common	dimorphic	no	no	no	corticate	0	brown	OL605907	OL621167
WTB2C	ATL	C. crispata var. cet.	italiana	42	4	4	common	dimorphic	no	no	no	corticate	0	brown	OL605908	OL621168
WTB2D	ATL	C. crispata var. cet.	italiana	31	4	4	common	dimorphic	no	no	no	corticate	0	brown	OL605909	OL621169
WTB3A	ATL	C. uncialis	italiana	13	4	4	common	reindeer	no	no	no	corticate	usnic acid	brown	OL605910	OL621170
WTB3B	ATL	C. uncialis	italiana	11	4	4	common	reindeer	no	no	no	corticate	usnic acid	brown	OL605911	OL621171
WTB3C	ATL	C. uncialis	italiana	13	4	4	common	reindeer	no	no	no	corticate	usnic acid	brown	OL605912	OL621172
WTB3D	ATL	C. uncialis	italiana	13	4	4	common	reindeer	no	no	no	corticate	usnic acid	brown	OL605913	OL621173
WTB4A	ATL	C. portentosa	italiana	67	4	4	rare	reindeer	no	no	no	ecorticate	usnic acid	brown	OL605914	OL621174
WTB4B	ATL	C. portentosa	italiana	67	4	4	rare	reindeer	no	no	no	ecorticate	usnic acid	brown	OL605915	OL621175
WTB4C	ATL	C. portentosa	italiana	67	4	4	rare	reindeer	no	no	no	ecorticate	usnic acid	brown	OL605916	OL621176
WTB5A	ATL	C. squamosa	italiana	32	4	4	rare	dimorphic	no	no	yes	corticate	0	brown	OL605917	OL621177
WTB5B	ATL	C. merochlorophaea	italiana	69	4	4	rare	dimorphic	no	yes	yes	corticate	0	brown	OL605918	OL621178
WTB5C	ATL	C. merochlorophaea	italiana	69	4	4	rare	dimorphic	no	yes	yes	corticate	0	brown	OL605919	OL621179
WTB6A	ATL	C. squamosa	italiana	32	4	4	rare	dimorphic	no	no	yes	corticate	0	brown	OL605920	OL621180
WTB7A	ATL	C. squamosa	italiana	32	4	4	rare	dimorphic	no	no	yes	corticate	0	brown	OL605921	OL621181
WBB1A	ATL	C. portentosa	antarctica	67	4	4	rare	reindeer	no	no	no	ecorticate	usnic acid	brown	OL605789	OL621049	OL658588
WBB1B	ATL	C. portentosa	italiana	67	4	4	rare	reindeer	no	no	no	ecorticate	usnic acid	brown	OL605790	OL621050
WBB1C	ATL	C. portentosa	italiana	67	4	4	rare	reindeer	no	no	no	ecorticate	usnic acid	brown	OL605791	OL621051
WBB1D	ATL	C. portentosa	italiana	66	4	4	rare	reindeer	no	no	no	ecorticate	usnic acid	brown	OL605792	OL621052
WBB2A	ATL	C. portentosa	italiana	67	4	4	rare	reindeer	no	no	no	ecorticate	usnic acid	brown	OL605793	OL621053
WBB2B	ATL	C. portentosa	italiana	66	4	4	rare	reindeer	no	no	no	ecorticate	usnic acid	brown	OL605794	OL621054
WBB2C	ATL	C. portentosa	italiana	66	4	4	rare	reindeer	no	no	no	ecorticate	usnic acid	brown	OL605795	OL621055	OL658589
WBB3A	ATL	C. uncialis	A15	11	4	4	common	reindeer	no	no	no	corticate	usnic acid	brown	OL605796	OL621056	OL658590
WBB3B	ATL	C. uncialis	italiana	13	4	4	common	reindeer	no	no	no	corticate	usnic acid	brown	OL605797	OL621057
WBB3C	ATL	C. uncialis	italiana	11	4	4	common	reindeer	no	no	no	corticate	usnic acid	brown	OL605798	OL621058
WBB4A	ATL	C. merochlorophaea	italiana	71	4	2	rare	dimorphic	no	yes	yes	corticate	0	brown	OL605799	OL621059
WBB4B	ATL	C. merochlorophaea	italiana	71	4	2	rare	dimorphic	no	yes	yes	corticate	0	brown	OL605800	OL621060
WBB4C	ATL	C. merochlorophaea	italiana	71	4	2	rare	dimorphic	no	yes	yes	corticate	0	brown	OL605801	OL621061
WBB4D	ATL	C. merochlorophaea	italiana	71	4	2	rare	dimorphic	no	yes	yes	corticate	0	brown	OL605802	OL621062	OL658591
WBB5A	ATL	C. crispata	italiana	30	4	4	common	dimorphic	no	no	no	corticate	0	brown	OL605803	OL621063
WBB5B	ATL	C. crispata	italiana	30	4	4	common	dimorphic	no	no	no	corticate	0	brown	OL605804	OL621064
WBB5C	ATL	C. crispata	italiana	31	4	4	common	dimorphic	no	no	no	corticate	0	brown	OL605805	OL621065
WBB5D	ATL	C. crispata	italiana	31	4	4	common	dimorphic	no	no	no	corticate	0	brown	OL605806	OL621066
WBB5E	ATL	C. crispata	italiana	33	4	4	common	dimorphic	no	no	no	corticate	0	brown	OL605807	OL621067
WBB6A	ATL	C. mitis	italiana	62	4	4	rare	reindeer	no	no	no	ecorticate	usnic acid	brown	OL605808	OL621068
WSH1A	ATL	C. subcervicornis	StA3	130	1	1	rare	squamulose	no	no	no	corticate	atranorin	brown	OL605869	OL621129	OL658597
WSH2A	ATL	C. rangiformis	mediterranea	155	1	1	rare	reindeer like	no	no	yes	corticate	atranorin	brown	OL605870	OL621130
WSH2B	ATL	C. rangiformis	Bol6	155	1	1	rare	reindeer like	no	no	yes	corticate	atranorin	brown	OL605871	OL621131
WSH3A	ATL	C. cervicornis	italiana	127	4	4	rare	dimorphic	no	no	no	corticate	0	brown	OL605872	OL621132
WSH3B	ATL	C. cervicornis	excluded
WSH4A	ATL	C. furcata	Bol6	181	1	1	common	reindeer like	no	no	yes	corticate	0	brown	OL605873	OL621133
WSH4B	ATL	C. furcata	mediterranea	175	1	1	common	reindeer like	no	no	yes	corticate	0	brown	OL605874	OL621134
WSH5A	ATL	C. ciliata	mediterranea	4	1	1	common	reindeer	no	no	no	ecorticate	0	brown	OL605875	OL621135
WSH5B	ATL	C. portentosa	excluded
WSH6A	ATL	C. merochlorophaea	mediterranea	69	1	4	rare	dimorphic	no	yes	yes	corticate	0	brown	OL605876	OL621136
WSH6B	ATL	C. merochlorophaea	italiana	69	4	4	rare	dimorphic	no	yes	yes	corticate	0	brown	OL605877	OL621137
WSH7A	ATL	C. ramulosa	italiana	121	4	1	common	dimorphic	no	yes	yes	corticate	0	brown	OL605878	OL621138
WSH7B	ATL	C. ramulosa	italiana	121	4	1	common	dimorphic	no	yes	yes	corticate	0	brown	OL605879	OL621139
WSH8A	ATL	C. arbuscula	italiana	66	4	4	rare	reindeer	no	no	no	ecorticate	usnic acid	brown	OL605880	OL621140
WSH9A	ATL	C. foliacea	italiana	122	4	1	rare	squamulose	no	no	no	corticate	usnic acid	brown	OL605881	OL621141
WSH9B	ATL	C. foliacea	italiana	129	4	4	rare	squamulose	no	no	no	corticate	usnic acid	brown	OL605882	OL621142
WSH10A	ATL	C. symphycarpa	Bol6	131	1	1	rare	squamulose	no	no	no	corticate	atranorin	brown	OL605865	OL621125
WSH10B	ATL	C. symphycarpa	Bol6	131	1	1	rare	squamulose	no	no	no	corticate	atranorin	brown	OL605866	OL621126	OL658596
WSH10C	ATL	C. symphycarpa	mediterranea	131	1	1	rare	squamulose	no	no	no	corticate	atranorin	brown	OL605867	OL621127
WSH11A	ATL	C. diversa	italiana	27	4	4	rare	dimorphic	no	yes	yes	corticate	usnic acid	red	OL605868	OL621128
WST1A	ATL	C. pocillum	mediterranea	175	1	1	common	dimorphic	no	yes	yes	corticate	0	brown	OL605883	OL621143
WST1B	ATL	C. pocillum	mediterranea	175	1	1	common	dimorphic	no	yes	yes	corticate	0	brown	OL605884	OL621144
WST1C	ATL	C. pocillum	mediterranea	175	1	1	common	dimorphic	no	yes	yes	corticate	0	brown	OL605885	OL621145
WST1D	ATL	C. pocillum	mediterranea	175	1	1	common	dimorphic	no	yes	yes	corticate	0	brown	OL605886	OL621146
WST1E	ATL	C. pocillum	mediterranea	117	1	3	common	dimorphic	no	yes	yes	corticate	0	brown	OL605887	OL621147
WST2A	ATL	C. furcata	mediterranea	175	1	1	common	reindeer like	no	no	yes	corticate	0	brown	OL605888	OL621148
WST3A	ATL	C. rangiformis	Bol6	176	1	1	rare	reindeer like	no	no	yes	corticate	atranorin	brown	OL605889	OL621149
WST3B	ATL	C. rangiformis	Bol6	176	1	1	rare	reindeer like	no	no	yes	corticate	atranorin	brown	OL605890	OL621150
WST3C	ATL	C. rangiformis	Bol6	175	1	1	rare	reindeer like	no	no	yes	corticate	atranorin	brown	OL605891	OL621151
WST3D	ATL	C. rangiformis	Bol6	175	1	1	rare	reindeer like	no	no	yes	corticate	atranorin	brown	OL605892	OL621152
WST3E	ATL	C. rangiformis	woessiae	175	1	1	rare	reindeer like	no	no	yes	corticate	atranorin	brown	OL605893	OL621153
WST3F	ATL	C. rangiformis	Bol6	176	1	1	rare	reindeer like	no	no	yes	corticate	atranorin	brown	OL605894	OL621154
WST4A	ATL	C. furcata	Bol6	154	1	1	common	reindeer like	no	no	yes	corticate	0	brown	OL605895	OL621155	OL658598
WST4B	ATL	C. furcata	woessiae	153	1	1	common	reindeer like	no	no	yes	corticate	0	brown	OL605896	OL621156
WST4C	ATL	C. furcata	Bol6	153	1	1	common	reindeer like	no	no	yes	corticate	0	brown	OL605897	OL621157
WST4D	ATL	C. furcata	Bol6	153	1	1	common	reindeer like	no	no	yes	corticate	0	brown	OL605898	OL621158
WST4E	ATL	C. furcata	woessiae	152	1	1	common	reindeer like	no	no	yes	corticate	0	brown	OL605899	OL621159
WST4F	ATL	C. furcata	woessiae	152	1	1	common	reindeer like	no	no	yes	corticate	0	brown	OL605900	OL621160
WST4G	ATL	C. furcata	woessiae	155	1	1	common	reindeer like	no	no	yes	corticate	0	brown	OL605901	OL621161
WST4H	ATL	C. furcata	excluded
WBN1A	ATL	C. arbuscula	italiana	67	4	4	rare	reindeer	no	no	no	ecorticate	usnic acid	brown	OL605813	OL621073
WBN2A	ATL	C. furcata	italiana	175	4	1	common	reindeer like	no	no	yes	corticate	0	brown	OL605814	OL621074
WBN2B	ATL	C. furcata	italiana	175	4	1	common	reindeer like	no	no	yes	corticate	0	brown	OL605815	OL621075
WBN3A	ATL	C. gracilis	italiana	99	4	2	common	dimorphic	no	no	no	corticate	0	brown	OL605816	OL621076
WBN3B	ATL	C. gracilis	excluded
WBN4A	ATL	C. rangiferina	italiana	4	4	1	common	reindeer	no	no	no	ecorticate	atranorin	brown	OL605817	OL621077
WBN4B	ATL	C. rangiferina	mediterranea	4	1	1	common	reindeer	no	no	no	ecorticate	atranorin	brown	OL605818	OL621078	OL658592
WBN5A	ATL	C. squamosa	italiana	47	4	2	rare	dimorphic	no	no	yes	corticate	0	brown	OL605819	OL621079
WBN5B	ATL	C. squamosa	italiana	52	4	4	rare	dimorphic	no	no	yes	corticate	0	brown	OL605820	OL621080
WBN6A	ATL	C. merochlorophaea	italiana	76	4	4	rare	dimorphic	no	yes	yes	corticate	0	brown	OL605821	OL621081
WBN6B	ATL	C. merochlorophaea	italiana	71	4	2	rare	dimorphic	no	yes	yes	corticate	0	brown	OL605822	OL621082
WBN7A	ATL	C. portentosa	italiana	67	4	4	rare	reindeer	no	no	no	ecorticate	usnic acid	brown	OL605823	OL621083
WBN7B	ATL	C. portentosa	antarctica	67	4	4	rare	reindeer	no	no	no	ecorticate	usnic acid	brown	OL605824	OL621084
WBN8A	ATL	C. polydactyla	excluded
WBN9A	ATL	C. portentosa	mediterranea	4	1	1	rare	reindeer	no	no	no	ecorticate	usnic acid	brown	OL605825	OL621085
WBN9B	ATL	C. ciliata	mediterranea	4	1	1	common	reindeer	no	no	no	ecorticate	0	brown	OL605826	OL621086
WBN10A	ATL	C. floerkeana	italiana	17	4	2	common	dimorphic	no	yes	yes	corticate	0	red	OL605809	OL621069
WBN11A	ATL	Cladonia WBN11A	italiana	128	4	4	common	dimorphic	no	no	yes	corticate	0	brown	OL605810	OL621070
WBN11B	ATL	Cladonia WBN11A	italiana	128	4	4	common	dimorphic	no	no	yes	corticate	0	brown	OL605811	OL621071
WBN12A	ATL	C. subulata	italiana	157	4	2	rare	dimorphic	yes	no	no	corticate	0	brown	OL605812	OL621072
WYN1A	ATL	C. furcata	woessiae	175	1	1	common	reindeer like	no	no	yes	corticate	0	brown	OL605922	OL621182
WYN1B	ATL	C. furcata	woessiae	175	1	1	common	reindeer like	no	no	yes	corticate	0	brown	OL605923	OL621183
WYN1C	ATL	C. furcata	Bol6	175	1	1	common	reindeer like	no	no	yes	corticate	0	brown	OL605924	OL621184
WYN1D	ATL	C. furcata	Bol6	175	1	1	common	reindeer like	no	no	yes	corticate	0	brown	OL605925	OL621185
WYN1E	ATL	C. furcata	woessiae	175	1	1	common	reindeer like	no	no	yes	corticate	0	brown	OL605926	OL621186
WYN2A	ATL	C. humilis	Bol6	171	1	1	rare	dimorphic	yes	no	no	corticate	atranorin	brown	OL605927	OL621187
WYN2B	ATL	C. humilis	Bol6	171	1	1	rare	dimorphic	yes	no	no	corticate	atranorin	brown	OL605928	OL621188
WYN2C	ATL	C. humilis	woessiae	171	1	1	rare	dimorphic	yes	no	no	corticate	atranorin	brown	OL605929	OL621189
WYN2D	ATL	C. humilis	mediterranea	171	1	1	rare	dimorphic	yes	no	no	corticate	atranorin	brown	OL605930	OL621190
WYN2E	ATL	C. humilis	Bol6	171	1	1	rare	dimorphic	yes	no	no	corticate	atranorin	brown	OL605931	OL621191
WYN3A	ATL	C. rangiformis	mediterranea	152	1	1	rare	reindeer like	no	no	yes	corticate	atranorin	brown	OL605932	OL621192
WYN3B	ATL	C. rangiformis	woessiae	153	1	1	rare	reindeer like	no	no	yes	corticate	atranorin	brown	OL605933	OL621193
WYN3C	ATL	C. rangiformis	mediterranea	152	1	1	rare	reindeer like	no	no	yes	corticate	atranorin	brown	OL605934	OL621194
WYN3D	ATL	C. rangiformis	mediterranea	154	1	1	rare	reindeer like	no	no	yes	corticate	atranorin	brown	OL605935	OL621195
WYN3E	ATL	C. rangiformis	woessiae	153	1	1	rare	reindeer like	no	no	yes	corticate	atranorin	brown	OL605936	OL621196
WYN4A	ATL	C. pocillum	Bol6	118	1	1	common	dimorphic	no	yes	yes	corticate	0	brown	OL605937	OL621197
WYN4B	ATL	C. pocillum	Bol6	118	1	1	common	dimorphic	no	yes	yes	corticate	0	brown	OL605938	OL621198
WYN4C	ATL	C. pocillum	mediterranea	117	1	3	common	dimorphic	no	yes	yes	corticate	0	brown	OL605939	OL621199
WYN4D	ATL	C. pocillum	Bol6	117	1	3	common	dimorphic	no	yes	yes	corticate	0	brown	OL605940	OL621200
WYN4E	ATL	C. pocillum	Bol6	117	1	3	common	dimorphic	no	yes	yes	corticate	0	brown	OL605941	OL621201
WKQ1A	ATL	C. furcata	Bol6	175	1	1	common	reindeer like	no	no	yes	corticate	0	brown	OL605827	OL621087
WKQ1B	ATL	C. furcata	Bol6	175	1	1	common	reindeer like	no	no	yes	corticate	0	brown	OL605828	OL621088
WKQ1C	ATL	C. furcata	Bol6	176	1	1	common	reindeer like	no	no	yes	corticate	0	brown	OL605829	OL621089
WKQ1D	ATL	C. furcata	Bol6	176	1	1	common	reindeer like	no	no	yes	corticate	0	brown	OL605830	OL621090
WKQ1E	ATL	C. furcata	Bol6	175	1	1	common	reindeer like	no	no	yes	corticate	0	brown	OL605831	OL621091
WKQ2A	ATL	C. rangiformis	Bol6	153	1	1	rare	reindeer like	no	no	yes	corticate	atranorin	brown	OL605832	OL621092
WKQ2B	ATL	C. rangiformis	Bol6	153	1	1	rare	reindeer like	no	no	yes	corticate	atranorin	brown	OL605833	OL621093
WKQ2C	ATL	C. rangiformis	mediterranea	152	1	1	rare	reindeer like	no	no	yes	corticate	atranorin	brown	OL605834	OL621094
WKQ2D	ATL	C. rangiformis	mediterranea	156	1	1	rare	reindeer like	no	no	yes	corticate	atranorin	brown	OL605835	OL621095
WKQ2E	ATL	C. rangiformis	mediterranea	152	1	1	rare	reindeer like	no	no	yes	corticate	atranorin	brown	OL605836	OL621096
WKQ3A	ATL	C. ciliata	italiana	66	4	4	common	reindeer	no	no	no	ecorticate	0	brown	OL605837	OL621097
WKQ4A	ATL	C. portentosa	italiana	66	4	4	rare	reindeer	no	no	no	ecorticate	usnic acid	brown	OL605838	OL621098
WKQ5A	ATL	C. pyxidata	Bol6	171	1	1	common	dimorphic	no	yes	yes	corticate	0	brown	OL605839	OL621099
WKQ5B	ATL	C. pyxidata	italiana	71	4	2	common	dimorphic	no	yes	yes	corticate	0	brown	OL605840	OL621100
WKQ5C	ATL	C. pyxidata	Bol6	171	1	1	common	dimorphic	no	yes	yes	corticate	0	brown	OL605841	OL621101	OL658593
WKQ6A	ATL	C. cervicornis	Bol6	120	1	1	rare	dimorphic	no	no	no	corticate	0	brown	OL605842	OL621102
WKQ6B	ATL	C. cervicornis	Bol6	167	1	1	rare	dimorphic	no	no	no	corticate	0	brown	OL605843	OL621103
WKQ6C	ATL	C. cervicornis	excluded
WKQ6D	ATL	C. cervicornis	italiana	167	4	1	rare	dimorphic	no	no	no	corticate	0	brown	OL605844	OL621104
WKQ6E	ATL	C. cervicornis	italiana	167	4	1	rare	dimorphic	no	no	no	corticate	0	brown	OL605845	OL621105
EEP1A	MED	C. rangiformis	mediterranea	155	1	1	rare	reindeer like	no	no	yes	corticate	atranorin	brown	OL604975	OL620235
EEP1B	MED	C. rangiformis	excluded
EEP1C	MED	C. rangiformis	mediterranea	151	1	1	rare	reindeer like	no	no	yes	corticate	atranorin	brown	OL604976	OL620236
EEP1D	MED	C. rangiformis	mediterranea	155	1	1	rare	reindeer like	no	no	yes	corticate	atranorin	brown	OL604977	OL620237
EEP1E	MED	C. rangiformis	mediterranea	155	1	1	rare	reindeer like	no	no	yes	corticate	atranorin	brown	OL604978	OL620238
EEP2A	MED	C. furcata	mediterranea	174	1	1	common	reindeer like	no	no	yes	corticate	0	brown	OL604979	OL620239
EEP2B	MED	C. furcata	excluded
EEP2C	MED	C. furcata	excluded
EEP2D	MED	C. furcata	mediterranea	174	1	1	common	reindeer like	no	no	yes	corticate	0	brown	OL604980	OL620240
EEP2E	MED	C. furcata	mediterranea	171	1	1	common	reindeer like	no	no	yes	corticate	0	brown	OL604981	OL620241
EEP3A	MED	C. fimbriata	mediterranea	116	1	1	rare	dimorphic	yes	no	no	corticate	0	brown	OL604982	OL620242
EEP3B	MED	C. fimbriata	mediterranea	116	1	1	rare	dimorphic	yes	no	no	corticate	0	brown	OL604983	OL620243
EEP3C	MED	C. fimbriata	mediterranea	116	1	1	rare	dimorphic	yes	no	no	corticate	0	brown	OL604984	OL620244
EEP3D	MED	C. fimbriata	excluded
EEP3E	MED	C. fimbriata	excluded
EEP4A	MED	C. fimbriata	mediterranea	116	1	1	rare	dimorphic	yes	no	no	corticate	0	brown	OL604985	OL620245
EEP4B	MED	C. fimbriata	mediterranea	116	1	1	rare	dimorphic	yes	no	no	corticate	0	brown	OL604986	OL620246
EEP4C	MED	C. fimbriata	mediterranea	116	1	1	rare	dimorphic	yes	no	no	corticate	0	brown	OL604987	OL620247
EEP4D	MED	C. fimbriata	mediterranea	116	1	1	rare	dimorphic	yes	no	no	corticate	0	brown	OL604988	OL620248
EEP4E	MED	C. fimbriata	mediterranea	116	1	1	rare	dimorphic	yes	no	no	corticate	0	brown	OL604989	OL620249
EPV1A	MED	C. foliacea	excluded
EPV1B	MED	C. foliacea	woessiae	123	1	1	rare	squamulose	no	no	no	corticate	usnic acid	brown	OL605025	OL620285
EPV1C	MED	C. foliacea	mediterranea	125	1	1	rare	squamulose	no	no	no	corticate	usnic acid	brown	OL605026	OL620286
EPV1D	MED	C. foliacea	excluded
EPV1E	MED	C. foliacea	mediterranea	125	1	1	rare	squamulose	no	no	no	corticate	usnic acid	brown	OL605027	OL620287
EPV2A	MED	C. furcata	mediterranea	178	1	1	common	reindeer like	no	no	yes	corticate	0	brown	OL605028	OL620288
EPV2B	MED	C. furcata	mediterranea	178	1	1	common	reindeer like	no	no	yes	corticate	0	brown	OL605029	OL620289
EPV2C	MED	C. furcata	mediterranea	178	1	1	common	reindeer like	no	no	yes	corticate	0	brown	OL605030	OL620290
EPV2D	MED	C. furcata	mediterranea	178	1	1	common	reindeer like	no	no	yes	corticate	0	brown	OL605031	OL620291
EPV2E	MED	C. furcata	mediterranea	178	1	1	common	reindeer like	no	no	yes	corticate	0	brown	OL605032	OL620292
EPV3A	MED	C. rangiformis	mediterranea	154	1	1	rare	reindeer like	no	no	yes	corticate	atranorin	brown	OL605033	OL620293
EPV3B	MED	C. rangiformis	mediterranea	154	1	1	rare	reindeer like	no	no	yes	corticate	atranorin	brown	OL605034	OL620294
EPV3C	MED	C. rangiformis	mediterranea	154	1	1	rare	reindeer like	no	no	yes	corticate	atranorin	brown	OL605035	OL620295
EPV3D	MED	C. rangiformis	mediterranea	154	1	1	rare	reindeer like	no	no	yes	corticate	atranorin	brown	OL605036	OL620296
EPV3E	MED	C. rangiformis	mediterranea	154	1	1	rare	reindeer like	no	no	yes	corticate	atranorin	brown	OL605037	OL620297
EPV3F	MED	C. rangiformis	mediterranea	154	1	1	rare	reindeer like	no	no	yes	corticate	atranorin	brown	OL605038	OL620298
EPV3G	MED	C. rangiformis	mediterranea	154	1	1	rare	reindeer like	no	no	yes	corticate	atranorin	brown	OL605039	OL620299
EPV3H	MED	C. rangiformis	mediterranea	154	1	1	rare	reindeer like	no	no	yes	corticate	atranorin	brown	OL605040	OL620300
EPV3I	MED	C. rangiformis	mediterranea	154	1	1	rare	reindeer like	no	no	yes	corticate	atranorin	brown	OL605041	OL620301
EPV3J	MED	C. rangiformis	mediterranea	154	1	1	rare	reindeer like	no	no	yes	corticate	atranorin	brown	OL605042	OL620302
EJA1A	MED	C. foliacea	woessiae	125	1	1	rare	squamulose	no	no	no	corticate	usnic acid	brown	OL604990	OL620250
EJA1B	MED	C. foliacea	woessiae	125	1	1	rare	squamulose	no	no	no	corticate	usnic acid	brown	OL604991	OL620251
EJA1C	MED	C. foliacea	excluded
EJA1D	MED	C. foliacea	excluded
EJA1E	MED	C. foliacea	woessiae	125	1	1	rare	squamulose	no	no	no	corticate	usnic acid	brown	OL604992	OL620252
EJA2A	MED	C. pyxidata	mediterranea	111	1	1	common	dimorphic	no	yes	yes	corticate	0	brown	OL604993	OL620253
EJA2B	MED	C. pyxidata	mediterranea	111	1	1	common	dimorphic	no	yes	yes	corticate	0	brown	OL604994	OL620254
EJA2C	MED	C. pyxidata	mediterranea	111	1	1	common	dimorphic	no	yes	yes	corticate	0	brown	OL604995	OL620255	OL658544
EJA2D	MED	C. pyxidata	mediterranea	111	1	1	common	dimorphic	no	yes	yes	corticate	0	brown	OL604996	OL620256
EJA2E	MED	C. pyxidata	mediterranea	111	1	1	common	dimorphic	no	yes	yes	corticate	0	brown	OL604997	OL620257
EJA2F	MED	C. pyxidata	mediterranea	111	1	1	common	dimorphic	no	yes	yes	corticate	0	brown	OL604998	OL620258
EJA2G	MED	C. pyxidata	mediterranea	111	1	1	common	dimorphic	no	yes	yes	corticate	0	brown	OL604999	OL620259
EJA2H	MED	C. pyxidata	mediterranea	111	1	1	common	dimorphic	no	yes	yes	corticate	0	brown	OL605000	OL620260
EJA2I	MED	C. pyxidata	mediterranea	111	1	1	common	dimorphic	no	yes	yes	corticate	0	brown	OL605001	OL620261
EJA2J	MED	C. pyxidata	mediterranea	111	1	1	common	dimorphic	no	yes	yes	corticate	0	brown	OL605002	OL620262
EJA3A	MED	Cladonia EJA3	mediterranea	140	1	1	rare	dimorphic	yes	no	no	corticate	0	0	OL605003	OL620263
EJA3B	MED	Cladonia EJA3	mediterranea	140	1	1	rare	dimorphic	yes	no	no	corticate	0	0	OL605004	OL620264
EJA3C	MED	Cladonia EJA3	excluded
EJA3D	MED	Cladonia EJA3	mediterranea	140	1	1	rare	dimorphic	yes	no	no	corticate	0	0	OL605005	OL620265
EJA3E	MED	Cladonia EJA3	mediterranea	140	1	1	rare	dimorphic	yes	no	no	corticate	0	0	OL605006	OL620266
ECS1A	MED	C. foliacea	excluded
ECS1B	MED	C. foliacea	mediterranea	126	1	1	rare	squamulose	no	no	no	corticate	usnic acid	brown	OL604957	OL620217
ECS1C	MED	C. foliacea	mediterranea	126	1	1	rare	squamulose	no	no	no	corticate	usnic acid	brown	OL604958	OL620218
ECS1D	MED	C. foliacea	mediterranea	126	1	1	rare	squamulose	no	no	no	corticate	usnic acid	brown	OL604959	OL620219
ECS1E	MED	C. foliacea	mediterranea	126	1	1	rare	squamulose	no	no	no	corticate	usnic acid	brown	OL604960	OL620220
ECS1F	MED	C. foliacea	mediterranea	126	1	1	rare	squamulose	no	no	no	corticate	usnic acid	brown	OL604961	OL620221
ECS1G	MED	C. foliacea	woessiae	126	1	1	rare	squamulose	no	no	no	corticate	usnic acid	brown	OL604962	OL620222
ECS1H	MED	C. foliacea	woessiae	126	1	1	rare	squamulose	no	no	no	corticate	usnic acid	brown	OL604963	OL620223
ECS1I	MED	C. foliacea	woessiae	126	1	1	rare	squamulose	no	no	no	corticate	usnic acid	brown	OL604964	OL620224
ECS1J	MED	C. foliacea	mediterranea	126	1	1	rare	squamulose	no	no	no	corticate	usnic acid	brown	OL604965	OL620225
ECS2A	MED	C. furcata	woessiae	179	1	1	common	reindeer like	no	no	yes	corticate	0	brown	OL604966	OL620226
ECS2B	MED	C. furcata	excluded
ECS2C	MED	C. furcata	woessiae	179	1	1	common	reindeer like	no	no	yes	corticate	0	brown	OL604967	OL620227
ECS2D	MED	C. furcata	woessiae	179	1	1	common	reindeer like	no	no	yes	corticate	0	brown	OL604968	OL620228
ECS2E	MED	C. furcata	woessiae	179	1	1	common	reindeer like	no	no	yes	corticate	0	brown	OL604969	OL620229
ECS3A	MED	C. rangiformis	woessiae	153	1	1	rare	reindeer like	no	no	yes	corticate	atranorin	brown	OL604970	OL620230
ECS3B	MED	C. rangiformis	woessiae	153	1	1	rare	reindeer like	no	no	yes	corticate	atranorin	brown	OL604971	OL620231
ECS3C	MED	C. rangiformis	woessiae	153	1	1	rare	reindeer like	no	no	yes	corticate	atranorin	brown	OL604972	OL620232
ECS3D	MED	C. rangiformis	mediterranea	153	1	1	rare	reindeer like	no	no	yes	corticate	atranorin	brown	OL604973	OL620233
ECS3E	MED	C. rangiformis	mediterranea	153	1	1	rare	reindeer like	no	no	yes	corticate	atranorin	brown	OL604974	OL620234
EXV1A	MED	C. foliacea	mediterranea	125	1	1	rare	squamulose	no	no	no	corticate	usnic acid	brown	OL605043	OL620303
EXV1B	MED	C. foliacea	mediterranea	125	1	1	rare	squamulose	no	no	no	corticate	usnic acid	brown	OL605044	OL620304
EXV1C	MED	C. foliacea	mediterranea	125	1	1	rare	squamulose	no	no	no	corticate	usnic acid	brown	OL605045	OL620305
EXV1D	MED	C. foliacea	mediterranea	125	1	1	rare	squamulose	no	no	no	corticate	usnic acid	brown	OL605046	OL620306
EXV1E	MED	C. foliacea	mediterranea	125	1	1	rare	squamulose	no	no	no	corticate	usnic acid	brown	OL605047	OL620307
EXV2A	MED	C. chlorophaea	woessiae	116	1	1	common	dimorphic	yes	yes	yes	corticate	0	brown	OL605048	OL620308
EXV2B	MED	C. chlorophaea	mediterranea	116	1	1	common	dimorphic	yes	yes	yes	corticate	0	brown	OL605049	OL620309
EXV2C	MED	C. chlorophaea	mediterranea	116	1	1	common	dimorphic	yes	yes	yes	corticate	0	brown	OL605050	OL620310
EXV2D	MED	C. chlorophaea	woessiae	116	1	1	common	dimorphic	yes	yes	yes	corticate	0	brown	OL605051	OL620311
EXV2E	MED	C. chlorophaea	mediterranea	116	1	1	common	dimorphic	yes	yes	yes	corticate	0	brown	OL605052	OL620312
EXV3A	MED	C. furcata	woessiae	179	1	1	common	reindeer like	no	no	yes	corticate	0	brown	OL605053	OL620313
EXV3B	MED	C. furcata	woessiae	179	1	1	common	reindeer like	no	no	yes	corticate	0	brown	OL605054	OL620314
EXV3C	MED	C. furcata	woessiae	179	1	1	common	reindeer like	no	no	yes	corticate	0	brown	OL605055	OL620315
EXV3D	MED	C. furcata	woessiae	179	1	1	common	reindeer like	no	no	yes	corticate	0	brown	OL605056	OL620316
EXV3E	MED	C. furcata	woessiae	179	1	1	common	reindeer like	no	no	yes	corticate	0	brown	OL605057	OL620317
EXV4A	MED	C. rangiformis	woessiae	156	1	1	rare	reindeer like	no	no	yes	corticate	atranorin	brown	OL605058	OL620318
EXV4B	MED	C. rangiformis	woessiae	156	1	1	rare	reindeer like	no	no	yes	corticate	atranorin	brown	OL605059	OL620319
EXV4C	MED	C. rangiformis	woessiae	156	1	1	rare	reindeer like	no	no	yes	corticate	atranorin	brown	OL605060	OL620320
EXV4D	MED	C. rangiformis	woessiae	156	1	1	rare	reindeer like	no	no	yes	corticate	atranorin	brown	OL605061	OL620321
EXV4E	MED	C. rangiformis	woessiae	156	1	1	rare	reindeer like	no	no	yes	corticate	atranorin	brown	OL605062	OL620322
EBP1A	MED	C. foliacea	mediterranea	172	1	3	rare	squamulose	no	no	no	corticate	usnic acid	brown	OL604937	OL620197
EBP1B	MED	C. foliacea	mediterranea	172	1	3	rare	squamulose	no	no	no	corticate	usnic acid	brown	OL604938	OL620198
EBP1C	MED	C. foliacea	mediterranea	172	1	3	rare	squamulose	no	no	no	corticate	usnic acid	brown	OL604939	OL620199
EBP1D	MED	C. foliacea	mediterranea	79	1	1	rare	squamulose	no	no	no	corticate	usnic acid	brown	OL604940	OL620200
EBP2A	MED	C. chlorophaea	aff_italiana	125	1	1	common	dimorphic	yes	yes	yes	corticate	0	brown	OL604941	OL620201
EBP2B	MED	C. chlorophaea	aff_italiana	126	1	1	common	dimorphic	yes	yes	yes	corticate	0	brown	OL604942	OL620202
EBP2C	MED	C. chlorophaea	aff_italiana	123	1	1	common	dimorphic	yes	yes	yes	corticate	0	brown	OL604943	OL620203
EBP2D	MED	C. chlorophaea	aff_italiana	125	1	1	common	dimorphic	yes	yes	yes	corticate	0	brown	OL604944	OL620204
EBP3A	MED	C. furcata	mediterranea	155	1	1	common	reindeer like	no	no	yes	corticate	0	brown	OL604945	OL620205
EBP3B	MED	C. furcata	mediterranea	155	1	1	common	reindeer like	no	no	yes	corticate	0	brown	OL604946	OL620206
EBP3C	MED	C. furcata	mediterranea	155	1	1	common	reindeer like	no	no	yes	corticate	0	brown	OL604947	OL620207
EBP4A	MED	C. furcata	mediterranea	179	1	1	common	reindeer like	no	no	yes	corticate	0	brown	OL604948	OL620208
EBP4B	MED	C. furcata	mediterranea	179	1	1	common	reindeer like	no	no	yes	corticate	0	brown	OL604949	OL620209
EBP4C	MED	C. furcata	mediterranea	179	1	1	common	reindeer like	no	no	yes	corticate	0	brown	OL604950	OL620210
EBP5A	MED	C. rangiformis	mediterranea	170	1	3	rare	reindeer like	no	no	yes	corticate	atranorin	brown	OL604951	OL620211
EBP5B	MED	C. rangiformis	mediterranea	170	1	3	rare	reindeer like	no	no	yes	corticate	atranorin	brown	OL604952	OL620212
EBP5C	MED	C. rangiformis	mediterranea	170	1	3	rare	reindeer like	no	no	yes	corticate	atranorin	brown	OL604953	OL620213
EBP6A	MED	C. furcata	mediterranea	155	1	1	common	reindeer like	no	no	yes	corticate	0	brown	OL604954	OL620214
EBP6B	MED	C. furcata	mediterranea	153	1	1	common	reindeer like	no	no	yes	corticate	0	brown	OL604955	OL620215
EBP6C	MED	C. furcata	mediterranea	153	1	1	common	reindeer like	no	no	yes	corticate	0	brown	OL604956	OL620216
EPE1A	MED	C. foliacea	mediterranea	123	1	1	rare	squamulose	no	no	no	corticate	usnic acid	brown	OL605007	OL620267
EPE1B	MED	C. foliacea	mediterranea	123	1	1	rare	squamulose	no	no	no	corticate	usnic acid	brown	OL605008	OL620268
EPE1C	MED	C. foliacea	mediterranea	123	1	1	rare	squamulose	no	no	no	corticate	usnic acid	brown	OL605009	OL620269
EPE1D	MED	C. foliacea	mediterranea	123	1	1	rare	squamulose	no	no	no	corticate	usnic acid	brown	OL605010	OL620270
EPE1E	MED	C. foliacea	mediterranea	123	1	1	rare	squamulose	no	no	no	corticate	usnic acid	brown	OL605011	OL620271
EPE2A	MED	C. chlorophaea	mediterranea	172	1	3	common	dimorphic	yes	yes	yes	corticate	0	brown	OL605012	OL620272
EPE2B	MED	C. chlorophaea	mediterranea	174	1	1	common	dimorphic	yes	yes	yes	corticate	0	brown	OL605013	OL620273
EPE2C	MED	C. chlorophaea	mediterranea	174	1	1	common	dimorphic	yes	yes	yes	corticate	0	brown	OL605014	OL620274
EPE2D	MED	C. chlorophaea	excluded
EPE2E	MED	C. chlorophaea	mediterranea	174	1	1	common	dimorphic	yes	yes	yes	corticate	0	brown	OL605015	OL620275
EPE3A	MED	C. rangiformis	mediterranea	155	1	1	rare	reindeer like	no	no	yes	corticate	atranorin	brown	OL605016	OL620276
EPE3B	MED	C. rangiformis	mediterranea	155	1	1	rare	reindeer like	no	no	yes	corticate	atranorin	brown	OL605017	OL620277
EPE3C	MED	C. rangiformis	mediterranea	155	1	1	rare	reindeer like	no	no	yes	corticate	atranorin	brown	OL605018	OL620278
EPE3D	MED	C. rangiformis	mediterranea	155	1	1	rare	reindeer like	no	no	yes	corticate	atranorin	brown	OL605019	OL620279
EPE3E	MED	C. rangiformis	mediterranea	155	1	1	rare	reindeer like	no	no	yes	corticate	atranorin	brown	OL605020	OL620280
EPE4A	MED	C. furcata	excluded
EPE4B	MED	C. furcata	mediterranea	179	1	1	common	reindeer like	no	no	yes	corticate	0	brown	OL605021	OL620281
EPE4C	MED	C. furcata	mediterranea	179	1	1	common	reindeer like	no	no	yes	corticate	0	brown	OL605022	OL620282
EPE4D	MED	C. furcata	mediterranea	179	1	1	common	reindeer like	no	no	yes	corticate	0	brown	OL605023	OL620283
EPE4E	MED	C. furcata	mediterranea	179	1	1	common	reindeer like	no	no	yes	corticate	0	brown	OL605024	OL620284
EBO1A	MED	C. firma	excluded
EBO1B	MED	C. firma	woessiae	131	1	1	rare	squamulose	no	no	no	corticate	atranorin	brown	OL604919	OL620179
EBO1C	MED	C. firma	woessiae	131	1	1	rare	squamulose	no	no	no	corticate	atranorin	brown	OL604920	OL620180
EBO1D	MED	C. firma	woessiae	131	1	1	rare	squamulose	no	no	no	corticate	atranorin	brown	OL604921	OL620181
EBO1E	MED	C. firma	mediterranea	130	1	1	rare	squamulose	no	no	no	corticate	atranorin	brown	OL604922	OL620182
EBO2A	MED	C. foliacea	mediterranea	124	1	1	rare	squamulose	no	no	no	corticate	usnic acid	brown	OL604923	OL620183
EBO2B	MED	C. foliacea	mediterranea	124	1	1	rare	squamulose	no	no	no	corticate	usnic acid	brown	OL604924	OL620184
EBO2C	MED	C. foliacea	mediterranea	124	1	1	rare	squamulose	no	no	no	corticate	usnic acid	brown	OL604925	OL620185
EBO2D	MED	C. foliacea	excluded
EBO2E	MED	C. foliacea	mediterranea	126	1	1	rare	squamulose	no	no	no	corticate	usnic acid	brown	OL604926	OL620186
EBO3A	MED	C. rangiformis	woessiae	153	1	1	rare	reindeer like	no	no	yes	corticate	atranorin	brown	OL604927	OL620187
EBO3B	MED	C. rangiformis	woessiae	153	1	1	rare	reindeer like	no	no	yes	corticate	atranorin	brown	OL604928	OL620188
EBO3C	MED	C. rangiformis	woessiae	153	1	1	rare	reindeer like	no	no	yes	corticate	atranorin	brown	OL604929	OL620189
EBO3D	MED	C. rangiformis	woessiae	153	1	1	rare	reindeer like	no	no	yes	corticate	atranorin	brown	OL604930	OL620190
EBO3E	MED	C. rangiformis	woessiae	153	1	1	rare	reindeer like	no	no	yes	corticate	atranorin	brown	OL604931	OL620191
EBO4A	MED	C. pyxidata	glomerata	81	2	2	common	dimorphic	no	yes	yes	corticate	0	brown	OL604932	OL620192
EBO4B	MED	C. pyxidata	mediterranea	116	1	1	common	dimorphic	no	yes	yes	corticate	0	brown	OL604933	OL620193
EBO4C	MED	C. pyxidata	glomerata	81	2	2	common	dimorphic	no	yes	yes	corticate	0	brown	OL604934	OL620194
EBO4D	MED	C. pyxidata	glomerata	81	2	2	common	dimorphic	no	yes	yes	corticate	0	brown	OL604935	OL620195
EBO4E	MED	C. pyxidata	glomerata	81	2	2	common	dimorphic	no	yes	yes	corticate	0	brown	OL604936	OL620196
TKD1A	BLA	C. furcata	mediterranea	179	1	1	common	reindeer like	no	no	yes	corticate	0	brown	OL605634	OL620894
TKD1B	BLA	C. furcata	mediterranea	179	1	1	common	reindeer like	no	no	yes	corticate	0	brown	OL605635	OL620895
TKD1C	BLA	C. furcata	mediterranea	179	1	1	common	reindeer like	no	no	yes	corticate	0	brown	OL605636	OL620896
TKD1D	BLA	C. furcata	mediterranea	179	1	1	common	reindeer like	no	no	yes	corticate	0	brown	OL605637	OL620897
TKD1E	BLA	C. furcata	mediterranea	179	1	1	common	reindeer like	no	no	yes	corticate	0	brown	OL605638	OL620898
TKD1F	BLA	C. furcata	mediterranea	179	1	1	common	reindeer like	no	no	yes	corticate	0	brown	OL605639	OL620899
TKD1G	BLA	C. furcata	mediterranea	179	1	1	common	reindeer like	no	no	yes	corticate	0	brown	OL605640	OL620900
TKD2A	BLA	C. rangiformis	mediterranea	154	1	1	rare	reindeer like	no	no	yes	corticate	atranorin	brown	OL605641	OL620901
TKD2B	BLA	C. rangiformis	mediterranea	153	1	1	rare	reindeer like	no	no	yes	corticate	atranorin	brown	OL605642	OL620902
TKD2C	BLA	C. rangiformis	mediterranea	152	1	1	rare	reindeer like	no	no	yes	corticate	atranorin	brown	OL605643	OL620903
TKD2D	BLA	C. rangiformis	mediterranea	153	1	1	rare	reindeer like	no	no	yes	corticate	atranorin	brown	OL605644	OL620904
TKD2E	BLA	C. rangiformis	mediterranea	154	1	1	rare	reindeer like	no	no	yes	corticate	atranorin	brown	OL605645	OL620905
TKD2F	BLA	C. rangiformis	mediterranea	152	1	1	rare	reindeer like	no	no	yes	corticate	atranorin	brown	OL605646	OL620906
TKD2G	BLA	C. rangiformis	mediterranea	153	1	1	rare	reindeer like	no	no	yes	corticate	atranorin	brown	OL605647	OL620907
TKD3A	BLA	C. foliacea	mediterranea	126	1	1	rare	squamulose	no	no	no	corticate	usnic acid	brown	OL605648	OL620908
TKD3B	BLA	C. foliacea	mediterranea	126	1	1	rare	squamulose	no	no	no	corticate	usnic acid	brown	OL605649	OL620909
TKD3C	BLA	C. foliacea	mediterranea	123	1	1	rare	squamulose	no	no	no	corticate	usnic acid	brown	OL605650	OL620910
TKD3D	BLA	C. foliacea	mediterranea	126	1	1	rare	squamulose	no	no	no	corticate	usnic acid	brown	OL605651	OL620911
TKD3E	BLA	C. foliacea	mediterranea	126	1	1	rare	squamulose	no	no	no	corticate	usnic acid	brown	OL605652	OL620912
TKD3F	BLA	C. foliacea	mediterranea	126	1	1	rare	squamulose	no	no	no	corticate	usnic acid	brown	OL605653	OL620913
TSA1A	BLA	C. furcata	mediterranea	175	1	1	common	reindeer like	no	no	yes	corticate	0	brown	OL605673	OL620933
TSA1B	BLA	C. furcata	mediterranea	175	1	1	common	reindeer like	no	no	yes	corticate	0	brown	OL605674	OL620934
TSA1C	BLA	C. furcata	mediterranea	175	1	1	common	reindeer like	no	no	yes	corticate	0	brown	OL605675	OL620935
TSA2A	BLA	C. ramulosa	mediterranea	121	1	1	common	dimorphic	no	yes	yes	corticate	0	brown	OL605676	OL620936
TSA2B	BLA	C. ramulosa	mediterranea	121	1	1	common	dimorphic	no	yes	yes	corticate	0	brown	OL605677	OL620937
TSA2C	BLA	C. ramulosa	mediterranea	121	1	1	common	dimorphic	no	yes	yes	corticate	0	brown	OL605678	OL620938
TSA3A	BLA	C. pyxidata	mediterranea	175	1	1	common	dimorphic	no	yes	yes	corticate	0	brown	OL605679	OL620939
TSA4A	BLA	C. foliacea	mediterranea	167	1	1	rare	squamulose	no	no	no	corticate	usnic acid	brown	OL605680	OL620940
TSA4B	BLA	C. foliacea	mediterranea	167	1	1	rare	squamulose	no	no	no	corticate	usnic acid	brown	OL605681	OL620941
TSA4C	BLA	C. foliacea	mediterranea	167	1	1	rare	squamulose	no	no	no	corticate	usnic acid	brown	OL605682	OL620942
TSA5A	BLA	C. rangiformis	mediterranea	156	1	1	rare	reindeer like	no	no	yes	corticate	atranorin	brown	OL605683	OL620943
TSA5B	BLA	C. rangiformis	mediterranea	153	1	1	rare	reindeer like	no	no	yes	corticate	atranorin	brown	OL605684	OL620944
TSA5C	BLA	C. rangiformis	mediterranea	153	1	1	rare	reindeer like	no	no	yes	corticate	atranorin	brown	OL605685	OL620945
TSA5D	BLA	C. rangiformis	excluded
TSA6A	BLA	C. humilis	mediterranea	171	1	1	rare	dimorphic	yes	no	no	corticate	atranorin	brown	OL605686	OL620946
TSA6B	BLA	C. humilis	mediterranea	171	1	1	rare	dimorphic	yes	no	no	corticate	atranorin	brown	OL605687	OL620947
TSA6C	BLA	C. humilis	mediterranea	171	1	1	rare	dimorphic	yes	no	no	corticate	atranorin	brown	OL605688	OL620948
TSA7A	BLA	C. rei	mediterranea	106	1	1	common	dimorphic	yes	no	yes	corticate	0	brown	OL605689	OL620949
TSA7B	BLA	C. rei	mediterranea	106	1	1	common	dimorphic	yes	no	yes	corticate	0	brown	OL605690	OL620950
TSA7C	BLA	C. rei	mediterranea	106	1	1	common	dimorphic	yes	no	yes	corticate	0	brown	OL605691	OL620951
TSA8A	BLA	Cladonia TSA8A	mediterranea	169	1	1	rare	squamulose	no	no	0	0	0	0	OL605692	OL620952
TZC1A	BLA	C. furcata	mediterranea	177	1	1	common	reindeer like	no	no	yes	corticate	0	brown	OL605731	OL620991
TZC1B	BLA	C. furcata	excluded
TZC1C	BLA	C. furcata	woessiae	170	1	3	common	reindeer like	no	no	yes	corticate	0	brown	OL605732	OL620992
TZC1D	BLA	C. furcata	mediterranea	173	1	3	common	reindeer like	no	no	yes	corticate	0	brown	OL605733	OL620993
TZC1E	BLA	C. furcata	mediterranea	181	1	1	common	reindeer like	no	no	yes	corticate	0	brown	OL605734	OL620994
TZC2A	BLA	C. foliacea	mediterranea	122	1	1	rare	squamulose	no	no	no	corticate	usnic acid	brown	OL605735	OL620995
TZC2B	BLA	C. foliacea	mediterranea	122	1	1	rare	squamulose	no	no	no	corticate	usnic acid	brown	OL605736	OL620996
TZC2C	BLA	C. foliacea	mediterranea	124	1	1	rare	squamulose	no	no	no	corticate	usnic acid	brown	OL605737	OL620997
TZC2D	BLA	C. foliacea	mediterranea	124	1	1	rare	squamulose	no	no	no	corticate	usnic acid	brown	OL605738	OL620998
TZC2E	BLA	C. foliacea	mediterranea	124	1	1	rare	squamulose	no	no	no	corticate	usnic acid	brown	OL605739	OL620999
TZC3A	BLA	C. rangiformis	mediterranea	153	1	1	rare	reindeer like	no	no	yes	corticate	atranorin	brown	OL605740	OL621000
TZC3B	BLA	C. rangiformis	woessiae	153	1	1	rare	reindeer like	no	no	yes	corticate	atranorin	brown	OL605741	OL621001
TZC3C	BLA	C. rangiformis	mediterranea	153	1	1	rare	reindeer like	no	no	yes	corticate	atranorin	brown	OL605742	OL621002
TZC3D	BLA	C. rangiformis	mediterranea	155	1	1	rare	reindeer like	no	no	yes	corticate	atranorin	brown	OL605743	OL621003
TZC3E	BLA	C. rangiformis	mediterranea	153	1	1	rare	reindeer like	no	no	yes	corticate	atranorin	brown	OL605744	OL621004
TZC4A	BLA	C. cervicornis	woessiae	167	1	1	rare	dimorphic	no	no	no	corticate	0	brown	OL605745	OL621005
TZC4B	BLA	C. cervicornis	mediterranea	167	1	1	rare	dimorphic	no	no	no	corticate	0	brown	OL605746	OL621006
TZC4C	BLA	C. polycarpoides	woessiae	165	1	1	common	dimorphic	no	no	no	corticate	0	brown	OL605747	OL621007
TZC4D	BLA	C. polycarpoides	mediterranea	164	1	1	common	dimorphic	no	no	no	corticate	0	brown	OL605748	OL621008
TZC4E	BLA	C. polycarpoides	mediterranea	167	1	1	common	dimorphic	no	no	no	corticate	0	brown	OL605749	OL621009
TYE1A	BLA	C. rangiformis	mediterranea	156	1	1	rare	reindeer like	no	no	yes	corticate	atranorin	brown	OL605711	OL620971
TYE1B	BLA	C. rangiformis	mediterranea	153	1	1	rare	reindeer like	no	no	yes	corticate	atranorin	brown	OL605712	OL620972
TYE1C	BLA	C. rangiformis	mediterranea	155	1	1	rare	reindeer like	no	no	yes	corticate	atranorin	brown	OL605713	OL620973
TYE1D	BLA	C. rangiformis	mediterranea	153	1	1	rare	reindeer like	no	no	yes	corticate	atranorin	brown	OL605714	OL620974
TYE1E	BLA	C. rangiformis	mediterranea	155	1	1	rare	reindeer like	no	no	yes	corticate	atranorin	brown	OL605715	OL620975
TYE1F	BLA	C. rangiformis	mediterranea	155	1	1	rare	reindeer like	no	no	yes	corticate	atranorin	brown	OL605716	OL620976
TYE1G	BLA	C. rangiformis	mediterranea	155	1	1	rare	reindeer like	no	no	yes	corticate	atranorin	brown	OL605717	OL620977
TYE2A	BLA	C. pyxidata	mediterranea	171	1	1	common	dimorphic	no	yes	yes	corticate	0	brown	OL605718	OL620978
TYE2B	BLA	C. pyxidata	mediterranea	171	1	1	common	dimorphic	no	yes	yes	corticate	0	brown	OL605719	OL620979
TYE2C	BLA	C. pyxidata	mediterranea	117	1	3	common	dimorphic	no	yes	yes	corticate	0	brown	OL605720	OL620980
TYE2D	BLA	C. pyxidata	mediterranea	171	1	1	common	dimorphic	no	yes	yes	corticate	0	brown	OL605721	OL620981
TYE2E	BLA	C. pyxidata	mediterranea	171	1	1	common	dimorphic	no	yes	yes	corticate	0	brown	OL605722	OL620982
TYE2F	BLA	C. pyxidata	mediterranea	171	1	1	common	dimorphic	no	yes	yes	corticate	0	brown	OL605723	OL620983
TYE3A	BLA	C. fimbriata	mediterranea	116	1	1	rare	dimorphic	yes	no	no	corticate	0	brown	OL605724	OL620984
TYE3B	BLA	C. fimbriata	mediterranea	113	1	1	rare	dimorphic	yes	no	no	corticate	0	brown	OL605725	OL620985
TYE3C	BLA	C. fimbriata	mediterranea	116	1	1	rare	dimorphic	yes	no	no	corticate	0	brown	OL605726	OL620986
TYE3D	BLA	C. fimbriata	mediterranea	116	1	1	rare	dimorphic	yes	no	no	corticate	0	brown	OL605727	OL620987
TYE3E	BLA	C. fimbriata	mediterranea	116	1	1	rare	dimorphic	yes	no	no	corticate	0	brown	OL605728	OL620988
TYE3F	BLA	C. fimbriata	mediterranea	113	1	1	rare	dimorphic	yes	no	no	corticate	0	brown	OL605729	OL620989
TYE3G	BLA	C. fimbriata	mediterranea	116	1	1	rare	dimorphic	yes	no	no	corticate	0	brown	OL605730	OL620990
TKR1A	BLA	C. rangiformis	mediterranea	155	1	1	rare	reindeer like	no	no	yes	corticate	atranorin	brown	OL605654	OL620914
TKR1B	BLA	C. rangiformis	mediterranea	155	1	1	rare	reindeer like	no	no	yes	corticate	atranorin	brown	OL605655	OL620915
TKR1C	BLA	C. rangiformis	mediterranea	155	1	1	rare	reindeer like	no	no	yes	corticate	atranorin	brown	OL605656	OL620916
TKR1D	BLA	C. rangiformis	mediterranea	155	1	1	rare	reindeer like	no	no	yes	corticate	atranorin	brown	OL605657	OL620917
TKR2A	BLA	C. subulata	woessiae	157	1	2	rare	dimorphic	yes	no	no	corticate	0	brown	OL605658	OL620918
TKR2B	BLA	C. subulata	mediterranea	161	1	2	rare	dimorphic	yes	no	no	corticate	0	brown	OL605659	OL620919
TKR2C	BLA	C. subulata	woessiae	157	1	2	rare	dimorphic	yes	no	no	corticate	0	brown	OL605660	OL620920
TKR3A	BLA	C. pyxidata	glomerata	81	2	2	common	dimorphic	no	yes	yes	corticate	0	brown	OL605661	OL620921
TKR3B	BLA	C. pyxidata	glomerata	81	2	2	common	dimorphic	no	yes	yes	corticate	0	brown	OL605662	OL620922
TKR3C	BLA	C. pyxidata	glomerata	81	2	2	common	dimorphic	no	yes	yes	corticate	0	brown	OL605663	OL620923
TKR3D	BLA	C. pyxidata	glomerata	81	2	2	common	dimorphic	no	yes	yes	corticate	0	brown	OL605664	OL620924
TKR4A	BLA	C. chlorophaea	woessiae	175	1	1	common	dimorphic	yes	yes	yes	corticate	0	brown	OL605665	OL620925
TKR4B	BLA	C. chlorophaea	mediterranea	172	1	3	common	dimorphic	yes	yes	yes	corticate	0	brown	OL605666	OL620926
TKR4C	BLA	C. chlorophaea	mediterranea	172	1	3	common	dimorphic	yes	yes	yes	corticate	0	brown	OL605667	OL620927
TKR4D	BLA	C. chlorophaea	mediterranea	172	1	3	common	dimorphic	yes	yes	yes	corticate	0	brown	OL605668	OL620928
TKR5A	BLA	C. symphycarpa	mediterranea	149	1	1	rare	squamulose	no	no	no	corticate	atranorin	brown	OL605669	OL620929
TKR5B	BLA	C. symphycarpa	mediterranea	149	1	1	rare	squamulose	no	no	no	corticate	atranorin	brown	OL605670	OL620930
TKR5C	BLA	C. symphycarpa	mediterranea	149	1	1	rare	squamulose	no	no	no	corticate	atranorin	brown	OL605671	OL620931
TKR5D	BLA	C. symphycarpa	mediterranea	149	1	1	rare	squamulose	no	no	no	corticate	atranorin	brown	OL605672	OL620932
TST1A	BLA	C. rangiformis	mediterranea	153	1	1	rare	reindeer like	no	no	yes	corticate	atranorin	brown	OL605693	OL620953
TST1B	BLA	C. rangiformis	woessiae	153	1	1	rare	reindeer like	no	no	yes	corticate	atranorin	brown	OL605694	OL620954
TST1C	BLA	C. rangiformis	mediterranea	155	1	1	rare	reindeer like	no	no	yes	corticate	atranorin	brown	OL605695	OL620955
TST2A	BLA	C. furcata	mediterranea	176	1	1	common	reindeer like	no	no	yes	corticate	0	brown	OL605696	OL620956
TST2B	BLA	C. furcata	mediterranea	176	1	1	common	reindeer like	no	no	yes	corticate	0	brown	OL605697	OL620957
TST2C	BLA	C. furcata	mediterranea	176	1	1	common	reindeer like	no	no	yes	corticate	0	brown	OL605698	OL620958
TST3A	BLA	C. cariosa	woessiae	143	1	3	common	dimorphic	no	no	yes	corticate	atranorin	brown	OL605699	OL620959
TST3B	BLA	C. cariosa	woessiae	142	1	1	common	dimorphic	no	no	yes	corticate	atranorin	brown	OL605700	OL620960
TST4A	BLA	C. rei	mediterranea	106	1	1	common	dimorphic	yes	no	yes	corticate	0	brown	OL605701	OL620961
TST4B	BLA	C. rei	mediterranea	106	1	1	common	dimorphic	yes	no	yes	corticate	0	brown	OL605702	OL620962
TST4C	BLA	C. rei	mediterranea	106	1	1	common	dimorphic	yes	no	yes	corticate	0	brown	OL605703	OL620963
TST5A	BLA	C. pyxidata	mediterranea	175	1	1	common	dimorphic	no	yes	yes	corticate	0	brown	OL605704	OL620964
TST5B	BLA	C. sp.	excluded
TST6A	BLA	C. foliacea	mediterranea	124	1	1	rare	squamulose	no	no	no	corticate	usnic acid	brown	OL605705	OL620965
TST7A	BLA	C. peziziformis	clade8	168	3	3	common	dimorphic	no	no	no	corticate	0	brown	OL605706	OL620966
TST7B	BLA	C. peziziformis	clade8	168	3	3	common	dimorphic	no	no	no	corticate	0	brown	OL605707	OL620967
TST7C	BLA	C. peziziformis	excluded
TST8A	BLA	C. symphycarpa	mediterranea	147	1	3	rare	squamulose	no	no	no	corticate	atranorin	brown	OL605708	OL620968
TST8B	BLA	C. polycarpoides	clade8	165	3	1	common	dimorphic	no	no	no	corticate	0	brown	OL605709	OL620969
TST8C	BLA	C. symphycarpa	mediterranea	149	1	1	rare	squamulose	no	no	no	corticate	atranorin	brown	OL605710	OL620970
TDA1A	BLA	C. rangiformis	mediterranea	153	1	1	rare	reindeer like	no	no	yes	corticate	atranorin	brown	OL605575	OL620835
TDA1B	BLA	C. rangiformis	mediterranea	153	1	1	rare	reindeer like	no	no	yes	corticate	atranorin	brown	OL605576	OL620836
TDA1C	BLA	C. rangiformis	mediterranea	156	1	1	rare	reindeer like	no	no	yes	corticate	atranorin	brown	OL605577	OL620837
TDA2A	BLA	C. pyxidata	mediterranea	171	1	1	common	dimorphic	no	yes	yes	corticate	0	brown	OL605578	OL620838
TDA2B	BLA	C. pyxidata	woessiae	175	1	1	common	dimorphic	no	yes	yes	corticate	0	brown	OL605579	OL620839
TDA2C	BLA	C. pyxidata	woessiae	171	1	1	common	dimorphic	no	yes	yes	corticate	0	brown	OL605580	OL620840
TDA3A	BLA	C. subulata	mediterranea	106	1	1	rare	dimorphic	yes	no	no	corticate	0	brown	OL605581	OL620841
TDA3B	BLA	C. subulata	woessiae	116	1	1	rare	dimorphic	yes	no	no	corticate	0	brown	OL605582	OL620842
TDA4A	BLA	C. rei	mediterranea	106	1	1	common	dimorphic	yes	no	yes	corticate	0	brown	OL605583	OL620843
TDA4B	BLA	C. rei	mediterranea	106	1	1	common	dimorphic	yes	no	yes	corticate	0	brown	OL605584	OL620844
TDA4C	BLA	C. rei	mediterranea	106	1	1	common	dimorphic	yes	no	yes	corticate	0	brown	OL605585	OL620845
TDA5A	BLA	C. polycarpoides	clade8	164	3	1	common	dimorphic	no	no	no	corticate	0	brown	OL605586	OL620846
TDA5B	BLA	C. polycarpoides	woessiae	164	1	1	common	dimorphic	no	no	no	corticate	0	brown	OL605587	OL620847
TDA5C	BLA	C. polycarpoides	mediterranea	165	1	1	common	dimorphic	no	no	no	corticate	0	brown	OL605588	OL620848
TDA6A	BLA	C. cariosa	mediterranea	106	1	1	common	dimorphic	no	no	yes	corticate	atranorin	brown	OL605589	OL620849
TDA6B	BLA	C. cariosa	woessiae	145	1	1	common	dimorphic	no	no	yes	corticate	atranorin	brown	OL605590	OL620850
TDA6C	BLA	C. cariosa	woessiae	145	1	1	common	dimorphic	no	no	yes	corticate	atranorin	brown	OL605591	OL620851
TDA7A	BLA	C. polycarpoides	woessiae	145	1	1	common	dimorphic	no	no	no	corticate	0	brown	OL605592	OL620852
TDA7B	BLA	C. polycarpoides	woessiae	145	1	1	common	dimorphic	no	no	no	corticate	0	brown	OL605593	OL620853
TDA7C	BLA	C. polycarpoides	woessiae	145	1	1	common	dimorphic	no	no	no	corticate	0	brown	OL605594	OL620854
THA1A	BLA	C. foliacea	mediterranea	125	1	1	rare	squamulose	no	no	no	corticate	usnic acid	brown	OL605595	OL620855
THA1B	BLA	C. foliacea	mediterranea	125	1	1	rare	squamulose	no	no	no	corticate	usnic acid	brown	OL605596	OL620856
THA1C	BLA	C. foliacea	mediterranea	125	1	1	rare	squamulose	no	no	no	corticate	usnic acid	brown	OL605597	OL620857
THA1D	BLA	C. foliacea	mediterranea	125	1	1	rare	squamulose	no	no	no	corticate	usnic acid	brown	OL605598	OL620858
THA1E	BLA	C. foliacea	mediterranea	123	1	1	rare	squamulose	no	no	no	corticate	usnic acid	brown	OL605599	OL620859
THA1F	BLA	C. foliacea	mediterranea	125	1	1	rare	squamulose	no	no	no	corticate	usnic acid	brown	OL605600	OL620860
THA2A	BLA	C. rangiformis	mediterranea	153	1	1	rare	reindeer like	no	no	yes	corticate	atranorin	brown	OL605601	OL620861
THA2B	BLA	C. rangiformis	mediterranea	153	1	1	rare	reindeer like	no	no	yes	corticate	atranorin	brown	OL605602	OL620862
THA2C	BLA	C. rangiformis	mediterranea	156	1	1	rare	reindeer like	no	no	yes	corticate	atranorin	brown	OL605603	OL620863
THA2D	BLA	C. rangiformis	mediterranea	153	1	1	rare	reindeer like	no	no	yes	corticate	atranorin	brown	OL605604	OL620864
THA2E	BLA	C. rangiformis	mediterranea	156	1	1	rare	reindeer like	no	no	yes	corticate	atranorin	brown	OL605605	OL620865
THA2F	BLA	C. rangiformis	mediterranea	153	1	1	rare	reindeer like	no	no	yes	corticate	atranorin	brown	OL605606	OL620866
THA2G	BLA	C. rangiformis	mediterranea	153	1	1	rare	reindeer like	no	no	yes	corticate	atranorin	brown	OL605607	OL620867
THA3A	BLA	C. furcata	mediterranea	176	1	1	common	reindeer like	no	no	yes	corticate	0	brown	OL605608	OL620868
THA3B	BLA	C. furcata	mediterranea	181	1	1	common	reindeer like	no	no	yes	corticate	0	brown	OL605609	OL620869
THA3C	BLA	C. furcata	mediterranea	177	1	1	common	reindeer like	no	no	yes	corticate	0	brown	OL605610	OL620870
THA3D	BLA	C. furcata	mediterranea	181	1	1	common	reindeer like	no	no	yes	corticate	0	brown	OL605611	OL620871
THA3E	BLA	C. furcata	mediterranea	181	1	1	common	reindeer like	no	no	yes	corticate	0	brown	OL605612	OL620872
THA3F	BLA	C. furcata	mediterranea	176	1	1	common	reindeer like	no	no	yes	corticate	0	brown	OL605613	OL620873
THA4A	BLA	C. subulata	mediterranea	78	1	3	rare	dimorphic	yes	no	no	corticate	0	brown	OL605614	OL620874
